# Supplementary material for: Are invasive populations characterized by a broader diet than native populations?
Source: PeerJ. 2017 May 16;5:e3250. doi: 10.7717/peerj.3250 (PMC5436557; doi:10.7717/peerj.3250)
Supplement: Data S1 [file peerj-05-3250-s001.xlsx]

## Sheet: Tab. S1
Country	Date of first visit	Site location	Sex	Id	Snout-vent length	Body mass	Content mass	Empty stomach	Acari	Acheta	Amphibia adult	Amphibia larvae	Amphibia egg	Amphipoda	Annelida	Arachnida	Bivalvia	Chilopoda	Cladocera	Coleoptera aquatic adult	Coleoptera aquatic larvae	Coleoptera terrestrial	Daphnia	Decapoda	Dermaptera	Diplopoda	Diptera adult	Diptera larvae	Ephemeroptera adult	Ephemeroptera larvae	Fish adult	Fish egg	Gastropoda	Heteroptera aqua	Heteroptera terrestrial	Hymenoptera adult	Isopoda aqua	Isopoda terrestrial	Lepidoptera	Neuroptera	Odonata larvae	Oligocheta	Ostracoda	Orthoptera	Trichoptera adult	Trichoptera larvae	X. laevis eggs	X. laevis larvae	Zooplankton
France	2014-05-12	La Capinière - Mauzé-Thouarsais	M	M1	76.48	50	0	1	0	0	0	0	0	0	0	0	0	0	0	0	0	0	0	0	0	0	0	0	0	0	0	0	0	1	0	0	0	0	0	0	0	0	0	0	0	0	0	0	0
France	2014-05-12	La Capinière - Mauzé-Thouarsais	F	F1	73.78	44	0.2	0	0	0	0	0	0	0	0	0	0	0	0	0	1	0	0	0	0	0	0	0	0	0	0	0	1	0	0	0	0	0	0	0	0	0	0	0	0	0	0	0	0
France	2014-05-12	La Capinière - Mauzé-Thouarsais	F	F2	80.4	47	0.2	0	0	0	0	0	0	0	0	0	0	0	0	0	0	0	0	0	0	0	0	0	0	0	0	0	2	0	0	0	0	0	0	0	0	0	0	0	0	0	0	0	0
France	2014-05-12	La Capinière - Mauzé-Thouarsais	F	F3	89.46	68	0.3	0	0	0	0	0	0	0	0	0	0	0	0	0	0	0	0	0	0	0	0	0	0	0	0	0	2	0	0	0	0	0	0	0	0	0	0	0	0	0	0	0	0
France	2014-05-12	La Capinière - Mauzé-Thouarsais	M	M2	64.52	24	0.1	0	0	0	0	0	0	0	0	0	0	0	0	0	0	0	0	0	0	0	0	1	0	0	0	0	0	0	0	0	0	0	0	0	0	0	0	0	0	0	0	0	24
France	2014-05-12	La Capinière - Mauzé-Thouarsais	Juv	Juv1	49.3	13	0	1	0	0	0	0	0	0	0	0	0	0	0	0	0	0	0	0	0	0	0	0	0	0	0	0	0	0	0	0	0	0	0	0	0	0	0	0	0	0	0	0	0
France	2014-05-19	Mibertin - Bouillé Saint-Paul	F	F5	76.24	58	0	1	0	0	0	0	0	0	0	0	0	0	0	0	0	0	0	0	0	0	0	0	0	0	0	0	0	0	0	0	0	0	0	0	0	0	0	0	0	0	0	0	0
France	2014-05-19	Mibertin - Bouillé Saint-Paul	F	F6	81.96	76	0	1	0	0	0	0	0	0	0	0	0	0	0	0	0	0	0	0	0	0	0	0	0	0	0	0	0	0	0	0	0	0	0	0	0	0	0	0	0	0	0	0	0
France	2014-05-22	Cersay	M	M3	57.72	31.5	0.4	0	0	0	0	0	0	0	0	0	0	0	0	0	0	0	0	0	0	0	0	0	0	0	0	0	0	0	0	0	0	0	0	0	1	2	0	0	0	0	0	0	0
France	2014-05-22	Cersay	M	M4	67.56	44	0	1	0	0	0	0	0	0	0	0	0	0	0	0	0	0	0	0	0	0	0	0	0	0	0	0	0	0	0	0	0	0	0	0	0	0	0	0	0	0	0	0	0
France	2014-05-22	Cersay	M	M5	77.92	52	0	1	0	0	0	0	0	0	0	0	0	0	0	0	0	0	0	0	0	0	0	0	0	0	0	0	0	0	0	0	0	0	0	0	0	0	0	0	0	0	0	0	0
France	2014-05-22	Cersay	F	F4	78.7	58	0	1	0	0	0	0	0	0	0	0	0	0	0	0	0	0	0	0	0	0	0	0	0	0	0	0	0	0	0	0	0	0	0	0	0	0	0	0	0	0	0	0	0
France	2014-06-04	Vibreuil - Mauzé-Thouarsais	F	F9	94.44	90	0.8	0	0	0	0	0	0	0	0	0	0	0	0	1	0	0	0	0	0	0	0	0	0	0	0	0	1	2	0	0	0	0	0	0	2	0	0	0	0	0	0	0	0
France	2014-06-04	Vibreuil - Mauzé-Thouarsais	F	F10	73.64	52	0.6	0	0	0	0	0	0	0	0	0	0	0	0	1	0	0	0	0	0	0	0	5	0	0	0	0	0	0	0	0	0	0	0	0	1	0	0	0	0	0	23	0	5
France	2014-06-04	Vibreuil - Mauzé-Thouarsais	F	F11	76.36	43.5	0.8	0	0	0	0	0	0	0	0	0	0	0	0	1	0	0	0	0	0	0	0	18	0	0	0	0	0	0	0	0	0	0	0	0	1	0	0	0	0	0	1	0	0
France	2014-06-04	Vibreuil - Mauzé-Thouarsais	F	F12	70.76	45	0.2	0	0	0	0	0	0	0	0	0	0	0	0	1	0	0	0	0	0	0	0	3	0	0	0	0	0	0	0	0	0	0	0	0	0	0	0	0	0	0	0	0	0
France	2014-06-04	Vibreuil - Mauzé-Thouarsais	M	M7	57.34	28.5	0.2	0	0	0	0	0	0	0	0	0	0	0	0	0	0	0	0	0	0	0	0	4	0	0	0	0	0	0	0	0	0	0	0	0	1	0	0	0	0	0	0	0	0
France	2014-06-04	Le Grand bord - Mauzé-Thouarsais	F	F7	90.46	74	1.4	0	0	0	0	0	0	0	0	0	0	0	0	0	0	0	0	0	0	0	0	0	0	0	0	0	0	0	0	0	0	0	0	0	4	0	0	0	0	0	0	0	0
France	2014-06-04	Le Grand bord - Mauzé-Thouarsais	M	M6	70.72	48.5	0.1	0	0	0	0	0	0	0	0	0	0	0	0	0	0	0	0	0	0	0	0	0	0	0	0	0	0	0	0	0	0	0	0	0	0	0	0	1	0	0	0	0	32
France	2014-06-04	Le Grand bord - Mauzé-Thouarsais	F	F8	46.7	10	0.1	0	0	0	0	0	0	0	0	0	0	0	0	0	0	0	0	0	0	0	0	4	0	0	0	0	0	0	0	0	0	0	0	0	0	0	0	0	0	0	0	0	0
France	2014-06-12	Le Grand bord - Mauzé-Thouarsais	M	M8	67.06	42	0.2	0	0	0	0	0	0	0	0	0	0	0	0	0	0	0	0	0	0	0	0	0	0	0	0	0	0	1	0	0	0	0	0	0	0	0	0	0	0	0	0	0	0
France	2014-06-12	Le Grand bord - Mauzé-Thouarsais	M	M9	72.44	44.5	0.4	0	0	0	0	0	0	0	0	0	0	0	0	1	0	0	0	0	0	0	0	0	0	0	0	0	0	0	0	0	0	0	0	0	0	0	0	0	0	0	10	0	0
France	2014-06-12	Le Grand bord - Mauzé-Thouarsais	F	F13	88.48	64	0.2	0	0	0	0	0	0	0	0	0	0	0	0	0	0	0	0	0	0	0	0	0	0	0	0	0	0	0	0	0	0	0	0	0	2	0	0	0	0	0	0	1	80
France	2014-06-12	Le Grand bord - Mauzé-Thouarsais	M	M10	75.74	50	0	1	0	0	0	0	0	0	0	0	0	0	0	0	0	0	0	0	0	0	0	0	0	0	0	0	0	0	0	0	0	0	0	0	0	0	0	0	0	0	0	0	0
France	2014-06-12	Le Grand bord - Mauzé-Thouarsais	M	M11	73.08	36.5	0.1	0	0	0	0	0	0	0	0	0	0	0	0	0	0	0	0	0	0	0	0	0	0	0	0	0	0	1	0	0	0	0	0	0	0	1	0	0	0	0	0	0	0
France	2014-06-12	Le Grand bord - Mauzé-Thouarsais	M	M12	60.06	30.5	1.4	0	0	0	0	0	0	0	0	0	0	0	0	0	0	0	0	0	0	0	0	0	0	0	0	0	0	0	0	0	0	0	0	0	0	0	0	0	0	0	100	0	0
France	2014-06-12	Le Grand bord - Mauzé-Thouarsais	M	M13	68.36	40	0.4	0	0	0	0	0	0	0	0	0	0	0	0	0	0	0	0	0	0	0	0	0	0	0	0	0	0	1	0	0	0	0	0	0	0	0	0	0	0	0	20	0	0
France	2014-06-12	Le Grand bord - Mauzé-Thouarsais	F	F14	77.38	56	0.1	0	0	0	0	0	0	0	0	0	0	0	0	0	0	0	0	0	0	0	0	1	0	0	0	0	0	0	0	0	0	0	0	0	1	0	0	0	0	0	6	0	11
France	2014-06-12	Le Grand bord - Mauzé-Thouarsais	M	M14	67.4	35.5	0.2	0	0	0	0	0	0	0	0	0	0	0	0	0	0	0	0	0	0	0	0	2	0	0	0	0	1	0	0	0	0	0	0	0	0	0	0	0	0	0	0	0	3
France	2014-06-12	Le Grand bord - Mauzé-Thouarsais	F	F15	98.32	94	0.2	0	0	0	0	0	0	0	0	0	0	0	0	1	0	1	0	0	0	0	0	1	0	0	0	0	1	0	0	0	0	0	0	0	0	0	0	0	0	0	0	0	0
France	2014-06-12	Le Grand bord - Mauzé-Thouarsais	F	F16	85.66	72	0.8	0	0	0	0	0	0	0	0	0	0	0	0	0	0	0	0	0	0	0	0	0	0	0	0	0	0	0	0	0	0	0	0	0	6	0	0	0	0	0	0	0	0
France	2014-06-12	Le Grand bord - Mauzé-Thouarsais	F	F17	100.1	102	1	0	0	0	0	0	0	0	0	0	0	0	0	0	0	0	0	0	0	0	0	5	0	0	0	0	0	0	0	0	0	0	0	0	2	0	0	0	0	0	0	0	0
France	2014-06-12	Le Grand bord - Mauzé-Thouarsais	F	F18	92.96	90	1.4	0	0	0	0	0	0	0	0	0	0	0	0	1	0	0	0	0	0	0	0	1	0	0	0	0	0	1	0	0	0	0	0	0	1	0	0	0	0	0	0	0	0
France	2014-06-12	Le Grand bord - Mauzé-Thouarsais	F	F19	88.18	60	0	1	0	0	0	0	0	0	0	0	0	0	0	0	0	0	0	0	0	0	0	0	0	0	0	0	0	0	0	0	0	0	0	0	0	0	0	0	0	0	0	0	0
France	2014-06-12	Le Grand bord - Mauzé-Thouarsais	M	M15	69.06	45.5	0.4	0	0	0	0	0	0	0	0	0	0	0	0	0	0	0	0	0	0	0	0	11	0	0	0	0	0	0	0	0	0	0	0	0	0	0	0	0	0	0	0	0	0
France	2014-06-12	Le Grand bord - Mauzé-Thouarsais	M	M16	52.24	19.5	0.2	0	0	0	0	0	0	0	0	0	0	0	0	0	0	0	0	0	0	0	0	4	0	0	0	0	0	0	0	0	0	0	0	0	1	0	0	0	0	0	8	0	0
France	2014-06-12	Le Grand bord - Mauzé-Thouarsais	M	M17	70.48	52	/	1	0	0	0	0	0	0	0	0	0	0	0	0	0	0	0	0	0	0	0	0	0	0	0	0	0	0	0	0	0	0	0	0	0	0	0	0	0	0	0	0	0
France	2014-06-12	Le Grand bord - Mauzé-Thouarsais	M	M18	71.28	56	0.1	0	0	0	0	0	0	0	0	0	0	0	0	0	0	0	0	0	0	0	0	8	0	0	0	0	0	0	0	0	0	0	0	0	0	0	0	0	0	0	0	0	0
France	2014-06-12	Le Grand bord - Mauzé-Thouarsais	F	F20	77.78	48	0.6	0	0	0	1	0	0	0	0	0	0	0	0	0	0	0	0	0	0	0	0	4	0	2	0	0	0	0	0	0	0	0	0	0	0	0	0	0	0	1	0	0	0
France	2014-06-12	Le Grand bord - Mauzé-Thouarsais	F	F21	69.86	62	0.8	0	0	0	0	0	0	0	0	0	0	0	0	0	0	0	0	0	0	0	0	4	0	0	0	0	0	1	0	0	0	0	0	0	2	0	0	0	0	0	0	0	0
France	2014-06-12	Le Grand bord - Mauzé-Thouarsais	M	M19	62.72	33.5	0.4	0	0	0	0	0	0	0	0	0	0	0	0	0	0	0	0	0	0	0	0	4	0	0	0	0	0	0	0	0	0	0	0	0	1	0	0	0	0	0	0	0	0
France	2014-06-12	Le Grand bord - Mauzé-Thouarsais	M	M20	67.08	38	0.2	0	0	0	0	0	0	0	0	0	0	0	0	0	0	0	0	0	0	0	0	0	0	0	0	0	0	0	0	0	0	0	0	0	1	0	0	0	0	0	0	0	3
France	2014-06-12	Le Grand bord - Mauzé-Thouarsais	M	M21	69.32	36.5	0.4	0	0	0	0	0	0	0	0	0	0	0	0	0	0	0	0	0	0	0	0	2	0	0	0	0	0	0	0	0	0	0	0	0	1	0	0	0	0	0	0	0	65
France	2014-06-14	Les Chagneries - Mouthiers-sous-Argenton	M	M22	67.74	41	0.2	0	0	0	0	0	0	0	0	0	0	0	0	0	0	0	0	0	0	0	0	5	0	0	0	0	0	0	0	0	0	0	0	0	0	0	0	0	0	0	0	0	4
France	2014-06-14	Les Chagneries - Mouthiers-sous-Argenton	M	M23	93.12	82	0.4	0	0	0	0	0	0	0	0	0	0	0	0	1	0	0	0	0	0	0	0	0	0	0	0	0	0	0	0	0	0	0	0	0	0	0	0	0	0	0	0	0	0
France	2014-06-14	Les Chagneries - Mouthiers-sous-Argenton	M	M24	79.58	66	/	1	0	0	0	0	0	0	0	0	0	0	0	0	0	0	0	0	0	0	0	0	0	0	0	0	0	0	0	0	0	0	0	0	0	0	0	0	0	0	0	0	0
France	2014-06-14	Les Chagneries - Mouthiers-sous-Argenton	M	M25	78.26	56	/	1	0	0	0	0	0	0	0	0	0	0	0	0	0	0	0	0	0	0	0	0	0	0	0	0	0	0	0	0	0	0	0	0	0	0	0	0	0	0	0	0	0
France	2014-06-14	Les Chagneries - Mouthiers-sous-Argenton	M	M26	76.24	56	/	1	0	0	0	0	0	0	0	0	0	0	0	0	0	0	0	0	0	0	0	0	0	0	0	0	0	0	0	0	0	0	0	0	0	0	0	0	0	0	0	0	0
France	2014-06-14	Les Chagneries - Mouthiers-sous-Argenton	M	M27	81.92	66	/	1	0	0	0	0	0	0	0	0	0	0	0	0	0	0	0	0	0	0	0	0	0	0	0	0	0	0	0	0	0	0	0	0	0	0	0	0	0	0	0	0	0
France	2014-06-14	Les Chagneries - Mouthiers-sous-Argenton	F	F22	102.28	108	0.2	0	0	0	0	0	0	0	0	0	0	0	0	4	0	0	0	0	0	0	0	1	0	0	0	0	0	1	0	0	0	0	0	0	0	0	0	0	0	0	0	0	0
France	2014-06-14	Les Chagneries - Mouthiers-sous-Argenton	F	F23	117.88	148	/	1	0	0	0	0	0	0	0	0	0	0	0	0	0	0	0	0	0	0	0	0	0	0	0	0	0	0	0	0	0	0	0	0	0	0	0	0	0	0	0	0	0
France	2014-06-14	Les Chagneries - Mouthiers-sous-Argenton	M	M28	77.02	64	/	1	0	0	0	0	0	0	0	0	0	0	0	0	0	0	0	0	0	0	0	0	0	0	0	0	0	0	0	0	0	0	0	0	0	0	0	0	0	0	0	0	0
France	2014-06-14	Les Chagneries - Mouthiers-sous-Argenton	F	F24	92.16	76	<0.2	0	0	0	0	0	0	0	0	0	0	0	0	1	0	0	0	0	0	0	0	0	0	0	0	0	0	0	0	0	0	0	0	0	0	0	0	0	0	0	0	0	0
France	2014-06-14	Les Chagneries - Mouthiers-sous-Argenton	M	M29	83.18	60	0.2	0	0	0	0	0	0	0	0	0	0	0	0	1	0	0	0	0	0	0	0	0	0	0	0	0	0	0	0	0	0	0	0	0	0	0	0	0	0	0	0	0	0
France	2014-06-14	Les Chagneries - Mouthiers-sous-Argenton	M	M30	75.86	58	/	1	0	0	0	0	0	0	0	0	0	0	0	0	0	0	0	0	0	0	0	0	0	0	0	0	0	0	0	0	0	0	0	0	0	0	0	0	0	0	0	0	0
France	2014-06-14	Les Chagneries - Mouthiers-sous-Argenton	F	F25	111.12	128	/	1	0	0	0	0	0	0	0	0	0	0	0	0	0	0	0	0	0	0	0	0	0	0	0	0	0	0	0	0	0	0	0	0	0	0	0	0	0	0	0	0	0
France	2014-06-14	Les Chagneries - Mouthiers-sous-Argenton	F	F26	96.68	90	0.6	0	0	0	0	0	0	0	0	0	0	0	0	1	0	0	0	0	0	0	0	0	0	0	0	0	1	0	0	0	0	0	0	0	0	0	0	0	0	0	0	0	0
France	2014-06-14	Les Chagneries - Mouthiers-sous-Argenton	F	F27	95.3	98	0.2	0	0	0	0	0	0	0	0	0	0	0	0	1	0	0	0	0	0	0	0	0	0	0	0	0	0	0	0	0	0	0	0	0	0	0	0	0	0	0	0	0	0
France	2014-06-14	Les Chagneries - Mouthiers-sous-Argenton	M	M31	82.88	58	<0.2	0	0	0	0	0	0	0	0	0	0	0	0	1	0	0	0	0	0	0	0	0	0	0	0	0	0	0	0	0	0	0	0	0	0	0	0	0	0	0	0	0	11
France	2014-06-14	Les Chagneries - Mouthiers-sous-Argenton	M	M32	83.5	68	0.2	0	0	0	0	0	0	0	0	0	0	0	0	1	0	0	0	0	0	0	0	0	0	0	0	0	0	0	0	0	0	0	0	0	0	0	0	0	0	0	0	0	21
France	2014-06-14	Les Chagneries - Mouthiers-sous-Argenton	M	M33	72.54	60	0.4	0	0	0	0	0	0	0	0	0	0	0	0	3	0	0	0	0	0	0	0	0	0	0	0	0	0	0	0	0	0	0	0	0	0	0	0	0	0	0	0	0	0
France	2014-06-14	Les Chagneries - Mouthiers-sous-Argenton	M	M34	81.04	66	/	1	0	0	0	0	0	0	0	0	0	0	0	0	0	0	0	0	0	0	0	0	0	0	0	0	0	0	0	0	0	0	0	0	0	0	0	0	0	0	0	0	0
France	2014-06-14	Les Chagneries - Mouthiers-sous-Argenton	M	M35	70.02	52	/	1	0	0	0	0	0	0	0	0	0	0	0	0	0	0	0	0	0	0	0	0	0	0	0	0	0	0	0	0	0	0	0	0	0	0	0	0	0	0	0	0	0
France	2014-06-14	Les Chagneries - Mouthiers-sous-Argenton	M	M36	79.54	62	/	1	0	0	0	0	0	0	0	0	0	0	0	0	0	0	0	0	0	0	0	0	0	0	0	0	0	0	0	0	0	0	0	0	0	0	0	0	0	0	0	0	0
France	2014-06-14	Les Chagneries - Mouthiers-sous-Argenton	M	M37	74.06	60	/	1	0	0	0	0	0	0	0	0	0	0	0	0	0	0	0	0	0	0	0	0	0	0	0	0	0	0	0	0	0	0	0	0	0	0	0	0	0	0	0	0	0
France	2014-06-14	Les Chagneries - Mouthiers-sous-Argenton	M	M38	74.52	49	<0.2	0	0	0	0	0	0	0	0	0	0	0	0	1	0	0	0	0	0	0	0	0	0	0	0	0	0	0	0	0	0	0	0	0	0	0	0	0	0	0	0	0	0
France	2014-06-14	Les Chagneries - Mouthiers-sous-Argenton	M	M39	69.72	54	/	1	0	0	0	0	0	0	0	0	0	0	0	0	0	0	0	0	0	0	0	0	0	0	0	0	0	0	0	0	0	0	0	0	0	0	0	0	0	0	0	0	0
France	2014-06-14	Les Chagneries - Mouthiers-sous-Argenton	M	M40	69.98	54	/	1	0	0	0	0	0	0	0	0	0	0	0	0	0	0	0	0	0	0	0	0	0	0	0	0	0	0	0	0	0	0	0	0	0	0	0	0	0	0	0	0	0
France	2014-06-19	Carrefour Mirémont-Vrillé	M	M41	75.76	62	/	1	0	0	0	0	0	0	0	0	0	0	0	0	0	0	0	0	0	0	0	0	0	0	0	0	0	0	0	0	0	0	0	0	0	0	0	0	0	0	0	0	0
France	2014-06-19	Carrefour Mirémont-Vrillé	F	F28	75.92	60	0.6	0	0	0	0	0	0	0	0	0	0	0	0	2	0	0	0	0	0	0	0	25	0	0	0	0	0	0	1	0	6	0	0	0	0	0	0	0	0	0	0	0	0
France	2014-06-19	Carrefour Mirémont-Vrillé	F	F29	90.56	98	0.4	0	0	0	0	0	0	0	0	0	0	0	0	2	0	0	0	0	0	0	0	0	0	0	0	0	0	0	0	0	1	0	0	0	3	0	0	0	0	0	0	0	0
France	2014-06-19	Carrefour Mirémont-Vrillé	M	M42	64.72	42	0.2	0	0	0	0	0	0	0	0	0	0	0	0	0	0	0	0	0	0	0	0	2	0	0	0	0	0	0	0	0	0	0	0	0	3	0	0	0	0	0	0	0	0
France	2014-06-19	Carrefour Mirémont-Vrillé	M	M43	65.36	43	0.8	0	0	0	0	0	0	0	0	0	0	0	0	9	0	0	0	0	0	0	0	0	0	0	0	0	0	1	0	0	11	0	0	0	2	0	0	0	0	0	0	0	11
France	2014-06-26	Le Grand bord - Mauzé-Thouarsais	F	F30	54.06	15.5	/	1	0	0	0	0	0	0	0	0	0	0	0	0	0	0	0	0	0	0	0	0	0	0	0	0	0	0	0	0	0	0	0	0	0	0	0	0	0	0	0	0	0
France	2014-06-26	Le Grand bord - Mauzé-Thouarsais	Juv	Juv2	46.02	10	<0.2	0	0	0	0	0	0	0	0	0	0	0	0	0	0	0	0	0	0	0	0	2	0	0	0	0	0	0	0	0	0	0	0	0	0	0	0	0	0	0	0	0	0
France	2014-06-26	Le Grand bord - Mauzé-Thouarsais	Juv	Juv3	41.18	7	<0.2	0	0	0	0	0	0	0	0	0	0	0	0	0	0	0	0	0	0	0	0	10	0	1	0	0	0	0	0	0	0	0	0	0	0	0	0	0	0	0	0	0	6
France	2014-06-26	Le Grand bord - Mauzé-Thouarsais	Juv	Juv4	48.18	12	0.4	0	0	0	0	0	0	0	0	0	0	0	0	0	0	0	0	0	0	0	0	13	0	0	0	0	0	1	0	0	0	0	0	0	0	0	0	0	0	0	0	0	0
France	2014-06-26	Le Grand bord - Mauzé-Thouarsais	Juv	Juv5	47.38	10.5	0.4	0	0	0	0	0	0	0	0	0	0	0	0	2	0	0	0	0	0	0	0	6	0	0	0	0	0	0	0	0	0	0	0	0	1	0	0	0	0	0	0	0	3
France	2014-06-26	Le Grand bord - Mauzé-Thouarsais	Juv	Juv6	43.26	11.5	0.2	0	0	0	0	0	0	0	0	0	0	0	0	3	0	0	0	0	0	0	0	0	0	0	0	0	0	0	0	0	0	0	0	0	0	0	0	0	0	0	0	0	0
France	2014-06-26	Le Grand bord - Mauzé-Thouarsais	M	M44	65.36	30.5	0.4	0	0	0	0	0	0	0	0	0	0	0	0	2	0	0	0	0	0	0	0	1	0	0	0	0	0	0	0	0	0	0	0	0	2	0	0	0	0	0	0	0	6
France	2014-06-26	Le Grand bord - Mauzé-Thouarsais	F	F31	51.38	15.5	0.2	0	0	0	0	0	0	0	0	0	0	0	0	4	0	0	0	0	0	0	0	0	0	0	0	0	0	0	0	0	0	0	0	0	0	0	0	0	0	0	0	0	12
France	2014-06-26	Le Grand bord - Mauzé-Thouarsais	F	F32	54.44	17	/	1	0	0	0	0	0	0	0	0	0	0	0	0	0	0	0	0	0	0	0	0	0	0	0	0	0	0	0	0	0	0	0	0	0	0	0	0	0	0	0	0	0
France	2014-06-26	Le Grand bord - Mauzé-Thouarsais	M	M45	51.78	15	0.2	0	0	0	0	0	0	0	0	0	0	0	0	0	0	0	0	0	0	0	0	1	0	0	0	0	0	0	0	0	0	0	0	0	1	0	0	0	0	0	0	0	0
France	2014-06-26	Le Grand bord - Mauzé-Thouarsais	M	M46	56.26	21.5	0	1	0	0	0	0	0	0	0	0	0	0	0	0	0	0	0	0	0	0	0	0	0	0	0	0	0	0	0	0	0	0	0	0	0	0	0	0	0	0	0	0	0
France	2014-06-26	Le Grand bord - Mauzé-Thouarsais	F	F33	53.52	15	0.2	0	0	0	0	0	0	0	0	0	0	0	0	4	0	0	0	0	0	0	0	0	0	0	0	0	0	0	0	0	0	0	0	0	0	0	0	0	0	0	0	0	0
France	2014-06-26	Le Grand bord - Mauzé-Thouarsais	Juv	Juv7	44.22	9.5	<0.2	0	0	0	0	0	0	0	0	0	0	0	0	1	0	0	0	0	0	0	0	1	0	0	0	0	0	0	0	0	0	0	0	0	0	0	0	0	0	0	0	0	0
France	2014-06-26	Le Grand bord - Mauzé-Thouarsais	F	F34	50.2	12.5	<0.2	0	0	0	0	0	0	0	0	0	0	0	0	0	0	0	0	0	0	0	0	4	0	0	0	0	0	0	0	0	0	0	0	0	0	0	0	0	0	0	0	0	0
France	2014-06-26	Le Grand bord - Mauzé-Thouarsais	F	F35	56.84	18.5	0.2	0	0	0	0	0	0	0	0	0	0	0	0	0	0	0	0	0	0	0	0	2	0	0	0	0	0	0	0	0	0	0	0	0	1	0	0	0	0	0	0	0	0
France	2014-06-26	Le Grand bord - Mauzé-Thouarsais	M	M47	57.76	22	0.2	0	0	0	0	0	0	0	0	0	0	0	0	1	0	0	0	0	0	0	0	0	0	0	0	0	0	0	0	0	0	0	0	0	0	0	0	0	0	0	0	0	0
France	2014-07-01	La Capinière - Mauzé-Thouarsais	F	F36	111.94	132	2.6	0	0	0	0	0	0	0	0	0	0	0	0	0	0	0	0	0	0	0	0	0	0	0	0	0	1	0	0	0	0	0	0	0	0	0	0	0	0	0	0	0	0
France	2014-07-01	La Capinière - Mauzé-Thouarsais	F	F37	116.32	157	1.8	0	0	0	0	0	0	0	0	0	0	0	0	1	0	0	0	0	0	0	0	0	0	0	0	0	8	0	0	0	0	0	0	0	0	0	0	0	0	0	0	0	0
France	2014-07-01	La Capinière - Mauzé-Thouarsais	F	F38	103.34	102	0.4	0	0	0	0	0	0	0	0	0	0	0	0	0	0	0	0	0	0	0	0	0	0	0	0	0	2	0	0	0	0	0	0	0	0	0	0	0	0	0	0	0	0
France	2014-07-01	La Capinière - Mauzé-Thouarsais	F	F39	90.36	64	/	1	0	0	0	0	0	0	0	0	0	0	0	0	0	0	0	0	0	0	0	0	0	0	0	0	0	0	0	0	0	0	0	0	0	0	0	0	0	0	0	0	0
France	2014-07-01	La Capinière - Mauzé-Thouarsais	F	F40	67.32	35.5	0	1	0	0	0	0	0	0	0	0	0	0	0	0	0	0	0	0	0	0	0	0	0	0	0	0	0	0	0	0	0	0	0	0	0	0	0	0	0	0	0	0	0
France	2014-07-01	La Capinière - Mauzé-Thouarsais	M	M48	69.68	36.5	/	1	0	0	0	0	0	0	0	0	0	0	0	0	0	0	0	0	0	0	0	0	0	0	0	0	0	0	0	0	0	0	0	0	0	0	0	0	0	0	0	0	0
France	2014-07-01	La Capinière - Mauzé-Thouarsais	F	F41	84.86	56	0.4	0	0	0	0	0	0	0	0	0	0	0	0	0	0	0	0	0	0	0	0	0	0	0	0	0	4	0	0	0	0	0	0	0	0	0	0	0	0	0	0	0	0
France	2014-07-01	La Capinière - Mauzé-Thouarsais	M	M49	75.48	48	0.2	0	0	0	0	0	0	0	0	0	0	0	0	1	0	0	0	0	0	0	0	0	0	0	0	0	0	0	0	0	0	0	0	0	0	0	0	0	0	0	0	0	82
France	2014-07-01	La Capinière - Mauzé-Thouarsais	M	M50	73.06	40	<0.2	0	0	0	0	0	0	0	0	0	0	0	0	1	0	0	0	0	0	0	0	1	0	0	0	0	0	0	0	0	0	0	0	0	0	0	0	0	0	0	0	0	0
France	2014-07-01	La Capinière - Mauzé-Thouarsais	F	F42	88.04	56	<0.2	0	0	0	0	0	0	0	0	0	0	0	0	0	0	1	0	0	0	0	0	0	0	0	0	0	0	0	0	0	0	0	0	0	0	0	0	0	0	0	0	0	0
France	2014-07-01	La Capinière - Mauzé-Thouarsais	F	F43	68.9	39.5	<0.2	0	0	0	0	0	0	0	0	0	0	0	0	0	0	0	0	0	0	0	0	3	0	0	0	0	0	0	0	0	0	0	0	0	0	0	0	0	0	0	0	0	0
France	2014-07-01	La Capinière - Mauzé-Thouarsais	F	F44	90.06	68	0.4	0	0	0	0	0	0	0	0	0	0	0	0	0	0	0	0	0	0	0	0	0	0	0	0	0	4	0	0	0	0	0	0	0	0	0	0	0	0	0	0	0	26
France	2014-07-01	La Capinière - Mauzé-Thouarsais	M	M51	71.9	37.5	/	1	0	0	0	0	0	0	0	0	0	0	0	0	0	0	0	0	0	0	0	0	0	0	0	0	0	0	0	0	0	0	0	0	0	0	0	0	0	0	0	0	0
France	2014-07-01	La Capinière - Mauzé-Thouarsais	F	F45	70.48	31	<0.2	0	0	0	0	0	0	0	0	0	0	0	0	0	0	0	0	0	0	0	0	5	0	0	0	0	0	0	0	0	0	0	0	0	0	0	0	0	0	0	0	0	0
France	2014-07-01	La Capinière - Mauzé-Thouarsais	F	F46	88.26	52	0.6	0	0	0	0	0	0	0	0	0	0	0	0	0	0	0	0	0	0	0	0	13	0	0	0	0	4	1	0	0	0	0	0	0	0	0	0	0	0	0	0	0	22
France	2014-07-01	La Capinière - Mauzé-Thouarsais	F	F47	85.12	54	1.6	0	0	0	0	0	0	0	0	0	0	0	0	2	0	0	0	0	0	0	0	0	0	0	0	0	4	0	0	0	0	0	0	0	0	0	0	0	0	0	0	0	0
France	2014-07-01	La Capinière - Mauzé-Thouarsais	M	M52	72.96	41.5	0.4	0	0	0	0	0	0	0	0	0	0	0	0	0	0	0	0	0	0	0	0	0	0	0	0	0	4	0	0	0	0	0	0	0	0	0	0	0	0	0	0	0	0
France	2014-07-01	La Capinière - Mauzé-Thouarsais	F	F48	75.28	41.5	0.4	0	0	0	0	0	0	0	0	0	0	0	0	0	0	0	0	0	0	0	0	4	0	0	0	0	3	0	0	0	0	0	0	0	0	0	0	0	0	0	0	0	0
France	2014-07-01	La Capinière - Mauzé-Thouarsais	F	F49	69.96	37.5	0.2	0	0	0	0	0	0	0	0	0	0	0	0	1	0	0	0	0	0	0	0	3	0	0	0	0	1	0	0	0	0	0	0	0	0	0	0	0	0	0	0	0	0
France	2014-07-01	La Capinière - Mauzé-Thouarsais	F	F50	77.28	42.5	/	1	0	0	0	0	0	0	0	0	0	0	0	0	0	0	0	0	0	0	0	0	0	0	0	0	0	0	0	0	0	0	0	0	0	0	0	0	0	0	0	0	0
France	2014-07-01	La Capinière - Mauzé-Thouarsais	M	M53	55.42	22.5	0.2	0	0	0	0	0	0	0	0	0	0	0	0	2	0	0	0	0	0	0	0	2	0	0	0	0	2	0	0	0	0	0	0	0	0	0	0	0	0	0	0	0	0
France	2014-07-01	La Capinière - Mauzé-Thouarsais	F	F51	64.54	27	/	1	0	0	0	0	0	0	0	0	0	0	0	0	0	0	0	0	0	0	0	0	0	0	0	0	0	0	0	0	0	0	0	0	0	0	0	0	0	0	0	0	0
France	2014-07-01	La Capinière - Mauzé-Thouarsais	F	F52	70.06	35.5	0.4	0	0	0	0	0	0	0	0	0	0	0	0	1	0	0	0	0	0	0	0	0	0	0	0	0	1	0	0	0	0	0	0	0	1	0	0	0	0	0	0	0	0
France	2014-07-01	La Capinière - Mauzé-Thouarsais	M	M54	69.94	39	<0.2	0	0	0	0	0	0	0	0	0	0	0	0	0	0	0	0	0	0	0	0	1	0	0	0	0	1	0	0	0	0	0	0	0	0	0	0	0	0	0	0	0	0
France	2014-07-01	La Capinière - Mauzé-Thouarsais	M	M55	68.92	31.5	/	1	0	0	0	0	0	0	0	0	0	0	0	0	0	0	0	0	0	0	0	0	0	0	0	0	0	0	0	0	0	0	0	0	0	0	0	0	0	0	0	0	0
France	2014-07-01	La Capinière - Mauzé-Thouarsais	F	F53	58.04	23.5	/	1	0	0	0	0	0	0	0	0	0	0	0	0	0	0	0	0	0	0	0	0	0	0	0	0	0	0	0	0	0	0	0	0	0	0	0	0	0	0	0	0	0
France	2014-07-01	La Capinière - Mauzé-Thouarsais	M	M56	63.96	26.5	<0.2	0	0	0	0	0	0	0	0	0	0	0	0	0	0	0	0	0	0	0	0	2	0	0	0	0	0	0	0	0	0	0	0	0	0	0	0	0	0	0	0	0	0
France	2014-07-01	La Capinière - Mauzé-Thouarsais	F	F54	58.46	22	/	1	0	0	0	0	0	0	0	0	0	0	0	0	0	0	0	0	0	0	0	0	0	0	0	0	0	0	0	0	0	0	0	0	0	0	0	0	0	0	0	0	0
France	2014-07-01	La Capinière - Mauzé-Thouarsais	Juv	Juv8	48.78	12	<0.2	0	0	0	0	0	0	0	0	0	0	0	0	1	0	0	0	0	0	0	0	1	0	1	0	0	0	0	0	0	0	0	0	0	0	0	0	0	0	0	0	0	0
France	2014-07-01	La Capinière - Mauzé-Thouarsais	Juv	Juv9	47.54	17.5	<0.2	0	0	0	0	0	0	0	0	0	0	0	0	1	0	0	0	0	0	0	0	0	0	0	0	0	0	0	0	0	0	0	0	0	0	0	0	0	0	0	0	0	0
France	2014-07-01	La Capinière - Mauzé-Thouarsais	Juv	Juv10	38.88	6.5	0.2	0	0	0	0	0	0	0	0	0	0	0	0	3	0	0	0	0	0	0	0	2	0	0	0	0	0	0	0	0	0	0	0	0	0	0	0	0	0	0	0	0	0
France	2014-07-02	Vibreuil - Mauzé-Thouarsais	F	F55	100.04	88	1	0	0	0	0	0	0	0	0	0	0	0	0	0	0	0	0	0	0	0	0	0	0	0	0	0	0	0	0	0	0	0	0	0	0	0	0	0	0	0	0	1	147
France	2014-07-02	Vibreuil - Mauzé-Thouarsais	F	F56	108.72	115	3.4	0	0	0	0	0	0	0	0	0	18	0	0	0	0	0	0	0	0	0	0	0	0	0	0	0	0	1	0	0	0	0	0	0	0	0	0	0	0	0	0	0	0
France	2014-07-02	Vibreuil - Mauzé-Thouarsais	M	M57	68.94	33.5	0.4	0	0	0	0	0	0	0	0	0	0	0	0	0	0	0	0	0	0	0	0	0	0	5	0	0	0	0	0	0	0	0	0	0	0	0	0	0	0	0	0	0	0
France	2014-07-02	Vibreuil - Mauzé-Thouarsais	F	F57	82.38	52	0.8	0	0	0	0	0	0	0	0	0	0	0	0	0	0	0	0	0	0	0	0	6	0	0	0	0	0	0	0	0	0	0	0	0	0	0	0	0	0	0	0	0	0
France	2014-07-02	Vibreuil - Mauzé-Thouarsais	F	F58	74.82	41	1	0	0	0	0	0	0	0	0	0	0	0	0	0	0	0	0	0	0	0	0	2	0	1	0	0	0	0	0	0	0	0	0	0	1	0	0	0	0	0	15	0	0
France	2014-07-02	Vibreuil - Mauzé-Thouarsais	M	M58	62.1	29	/	1	0	0	0	0	0	0	0	0	0	0	0	0	0	0	0	0	0	0	0	0	0	0	0	0	0	0	0	0	0	0	0	0	0	0	0	0	0	0	0	0	0
France	2014-07-02	Vibreuil - Mauzé-Thouarsais	F	F59	87.58	58	0.6	0	0	0	0	0	0	0	0	0	0	0	0	0	0	0	0	0	0	0	0	6	0	0	0	0	0	0	0	0	0	0	0	0	0	0	0	0	0	0	10	0	0
France	2014-07-02	Vibreuil - Mauzé-Thouarsais	M	M59	75.96	48.5	<0.2	0	0	0	0	0	0	0	0	0	1	0	0	0	0	0	0	0	0	0	0	2	0	0	0	0	0	0	0	0	0	0	0	0	0	0	0	0	0	0	0	0	0
France	2014-07-02	Vibreuil - Mauzé-Thouarsais	F	F60	82.32	58	1	0	0	0	0	0	0	0	0	0	0	0	0	0	0	0	0	0	0	0	0	7	0	0	0	0	0	0	0	0	0	0	0	0	0	0	0	0	0	0	24	0	0
France	2014-07-02	Vibreuil - Mauzé-Thouarsais	M	M60	73.28	54	0	1	0	0	0	0	0	0	0	0	0	0	0	0	0	0	0	0	0	0	0	0	0	0	0	0	0	0	0	0	0	0	0	0	0	0	0	0	0	0	0	0	0
France	2014-07-02	Vibreuil - Mauzé-Thouarsais	F	F61	92.42	82	0.6	0	0	0	0	0	0	0	0	0	0	0	0	0	0	0	0	0	0	0	0	2	0	0	0	0	0	0	0	0	0	0	0	0	0	0	0	0	0	0	0	0	0
France	2014-07-02	Vibreuil - Mauzé-Thouarsais	M	M61	72.26	52	0	1	0	0	0	0	0	0	0	0	0	0	0	0	0	0	0	0	0	0	0	0	0	0	0	0	0	0	0	0	0	0	0	0	0	0	0	0	0	0	0	0	0
France	2014-07-02	Vibreuil - Mauzé-Thouarsais	F	F62	80.58	58	0.4	0	0	0	0	0	0	0	0	0	0	0	0	0	0	0	0	0	0	0	0	0	0	0	0	0	1	1	0	0	0	0	0	0	1	0	0	0	0	0	0	0	93
France	2014-07-02	Vibreuil - Mauzé-Thouarsais	M	M62	59.32	27.5	0.6	0	0	0	0	0	0	0	0	0	0	0	0	0	0	0	0	0	0	0	0	16	0	0	0	0	0	0	0	0	0	0	0	0	0	0	0	0	0	0	0	0	13
France	2014-07-02	Vibreuil - Mauzé-Thouarsais	F	F63	68.68	36	0.4	0	0	0	0	0	0	0	0	0	0	0	0	0	0	0	0	0	0	0	0	2	0	0	0	0	0	0	0	0	0	0	0	0	0	0	0	0	0	0	0	0	0
France	2014-07-02	Vibreuil - Mauzé-Thouarsais	F	F64	95.92	104	0	1	0	0	0	0	0	0	0	0	0	0	0	0	0	0	0	0	0	0	0	0	0	0	0	0	0	0	0	0	0	0	0	0	0	0	0	0	0	0	0	0	0
France	2014-07-02	Vibreuil - Mauzé-Thouarsais	M	M62bis	58.34	27	0.2	0	0	0	0	0	0	0	0	0	0	0	0	0	0	0	0	0	0	0	0	1	0	0	0	0	0	0	0	0	0	0	0	0	1	0	0	0	0	0	0	0	0
France	2014-07-02	Vibreuil - Mauzé-Thouarsais	F	F65	83.18	74	0.6	0	0	0	0	0	0	0	0	0	0	0	0	0	0	0	0	0	0	0	0	3	0	0	0	0	0	0	0	0	0	0	0	0	0	0	0	0	0	0	0	0	51
France	2014-07-02	Vibreuil - Mauzé-Thouarsais	F	F66	54.68	20.5	0.4	0	0	0	0	0	0	0	0	0	0	0	0	0	0	0	0	0	0	0	0	0	0	0	0	0	0	0	0	0	0	0	0	0	0	0	0	0	0	0	24	0	0
France	2014-07-02	Vibreuil - Mauzé-Thouarsais	F	F67	93.22	94	1.6	0	0	0	0	0	0	0	0	0	0	0	0	1	0	0	0	0	0	0	0	0	0	0	0	0	0	0	0	0	0	0	0	0	0	0	0	0	0	0	0	0	0
France	2014-07-02	Vibreuil - Mauzé-Thouarsais	F	F68	91.38	86	0.6	0	0	0	0	0	0	0	0	0	4	0	0	0	0	0	0	0	0	0	0	0	0	0	0	0	0	0	0	0	0	0	0	0	0	0	0	0	0	0	0	0	0
France	2014-07-02	Vibreuil - Mauzé-Thouarsais	M	M63	59.48	30	/	1	0	0	0	0	0	0	0	0	0	0	0	0	0	0	0	0	0	0	0	0	0	0	0	0	0	0	0	0	0	0	0	0	0	0	0	0	0	0	0	0	0
France	2014-07-02	Vibreuil - Mauzé-Thouarsais	M	M64	63.74	32	0.2	0	0	0	0	0	0	0	0	0	0	0	0	0	0	0	0	0	0	0	0	2	0	0	0	0	0	0	0	0	0	0	0	0	0	0	0	0	0	0	0	0	0
France	2014-07-02	Vibreuil - Mauzé-Thouarsais	F	F69	54.88	23	0.2	0	0	0	0	0	0	0	0	0	0	0	0	0	0	0	0	0	0	0	0	0	0	0	0	0	0	0	0	0	0	0	0	0	0	0	0	0	0	0	11	0	0
France	2014-07-02	Vibreuil - Mauzé-Thouarsais	F	F70	67.88	34	0.2	0	0	0	0	0	0	0	0	0	0	0	0	0	0	0	0	0	0	0	0	0	0	0	0	0	0	0	0	0	0	0	0	0	0	0	0	0	0	0	16	0	14
France	2014-07-02	Vibreuil - Mauzé-Thouarsais	M	M65	73.9	56	/	1	0	0	0	0	0	0	0	0	0	0	0	0	0	0	0	0	0	0	0	0	0	0	0	0	0	0	0	0	0	0	0	0	0	0	0	0	0	0	0	0	0
France	2014-07-02	Vibreuil - Mauzé-Thouarsais	F	F71	81.78	64	<0.2	0	0	0	0	0	0	0	0	0	1	0	0	0	0	0	0	0	0	0	0	0	0	0	0	0	0	0	0	0	0	0	0	0	0	0	0	0	0	0	0	0	0
France	2014-07-02	Vibreuil - Mauzé-Thouarsais	F	F72	98.96	90	/	1	0	0	0	0	0	0	0	0	0	0	0	0	0	0	0	0	0	0	0	0	0	0	0	0	0	0	0	0	0	0	0	0	0	0	0	0	0	0	0	0	0
France	2014-07-02	Vibreuil - Mauzé-Thouarsais	F	F73	82.88	66	1	0	0	0	0	0	0	0	0	0	0	0	0	0	0	0	0	0	0	0	0	2	0	0	0	0	0	0	0	0	0	0	0	0	0	0	0	0	0	0	0	0	0
France	2014-07-02	Vibreuil - Mauzé-Thouarsais	M	M66	58.96	30	<0.2	0	0	0	0	0	0	0	0	0	0	0	0	0	0	0	0	0	0	0	0	0	0	0	0	0	0	0	0	0	0	0	0	0	0	0	0	0	0	0	4	0	9
France	2014-07-02	Vibreuil - Mauzé-Thouarsais	M	M67	69.04	39	<0.2	0	0	0	0	0	0	0	0	0	0	0	0	0	0	0	0	0	0	0	0	3	0	0	0	0	0	0	0	0	0	0	0	0	0	0	0	0	0	0	0	0	0
France	2014-07-02	Vibreuil - Mauzé-Thouarsais	F	F74	75.96	50	0.2	0	0	0	0	0	0	0	0	0	0	0	0	0	0	0	0	0	0	0	0	1	0	0	0	0	0	0	0	0	0	0	0	0	1	0	0	0	0	0	0	0	5
France	2014-07-02	Vibreuil - Mauzé-Thouarsais	M	M68	64.74	40	<0.2	0	0	0	0	0	0	0	0	0	0	0	0	0	0	0	0	0	0	0	0	0	0	0	0	0	0	0	0	0	0	0	0	0	1	0	0	0	0	0	0	0	0
France	2014-07-02	Vibreuil - Mauzé-Thouarsais	M	M69	55.82	25	0.2	0	0	0	0	0	0	0	0	0	0	0	0	0	0	0	0	0	0	0	0	4	0	0	0	0	1	0	0	0	0	0	0	0	0	0	0	0	0	0	0	0	0
France	2014-07-02	Vibreuil - Mauzé-Thouarsais	F	F75	80.04	58	0.2	0	0	0	0	0	0	0	0	0	0	0	0	1	0	0	0	0	0	0	0	0	0	0	0	0	0	0	0	0	0	0	0	0	1	0	0	0	0	0	0	0	0
France	2014-07-02	Vibreuil - Mauzé-Thouarsais	F	F76	56.52	20	0.4	0	0	0	0	0	0	0	0	0	0	0	0	0	0	0	0	0	0	0	0	4	0	0	0	0	0	0	0	0	0	0	0	0	0	0	0	0	0	0	0	0	0
France	2014-07-02	Vibreuil - Mauzé-Thouarsais	F	F77	93.68	74	<0.2	0	0	0	0	0	0	0	0	0	0	0	0	0	0	0	0	0	0	0	0	0	0	0	0	0	0	0	0	0	0	0	0	0	1	0	0	0	0	0	0	0	0
France	2014-07-02	Vibreuil - Mauzé-Thouarsais	M	M70	71.94	52	/	1	0	0	0	0	0	0	0	0	0	0	0	0	0	0	0	0	0	0	0	0	0	0	0	0	0	0	0	0	0	0	0	0	0	0	0	0	0	0	0	0	0
France	2014-07-02	Vibreuil - Mauzé-Thouarsais	M	M71	49.66	20	0.4	0	0	0	0	0	0	0	0	0	0	0	0	0	0	0	0	0	0	0	0	0	0	0	0	0	0	0	0	0	0	0	0	0	0	0	0	0	0	0	12	0	12
France	2014-07-02	Vibreuil - Mauzé-Thouarsais	M	M72	62.56	30.5	0.8	0	0	0	0	0	0	0	0	0	0	0	0	0	0	0	0	0	0	0	0	0	0	0	0	0	0	0	0	0	0	0	0	0	0	0	0	0	0	0	28	0	62
France	2014-07-02	Vibreuil - Mauzé-Thouarsais	M	M73	59.98	31	/	1	0	0	0	0	0	0	0	0	0	0	0	0	0	0	0	0	0	0	0	0	0	0	0	0	0	0	0	0	0	0	0	0	0	0	0	0	0	0	0	0	0
France	2014-07-02	Vibreuil - Mauzé-Thouarsais	M	M74	56.28	25	0.4	0	0	0	0	0	0	0	0	0	0	0	0	0	0	0	0	0	0	0	0	3	0	0	0	0	0	0	0	0	0	0	0	0	0	0	0	0	0	0	22	0	0
France	2014-07-02	Vibreuil - Mauzé-Thouarsais	M	M75	64.56	37	<0.2	0	0	0	0	0	0	0	0	0	0	0	0	0	0	0	0	0	0	0	0	0	0	0	0	0	0	0	0	0	0	0	0	0	0	0	0	0	0	0	8	0	8
France	2014-07-02	Vibreuil - Mauzé-Thouarsais	F	F78	51.24	20	0.2	0	0	0	0	0	0	0	0	0	0	0	0	0	0	0	0	0	0	0	0	0	0	0	0	0	0	1	0	0	0	0	0	0	0	0	0	0	0	0	0	0	11
France	2014-07-02	Vibreuil - Mauzé-Thouarsais	F	F79	78.16	58	0.4	0	0	0	0	0	0	0	0	0	0	0	0	0	0	0	0	0	0	0	0	0	0	0	0	0	0	0	0	0	0	0	0	0	1	0	0	0	0	0	0	0	12
France	2014-07-02	Vibreuil - Mauzé-Thouarsais	F	F80	60.72	24	0.8	0	0	0	0	0	0	0	0	0	0	0	0	0	0	0	0	0	0	0	0	0	0	0	0	0	0	1	0	0	0	0	0	0	1	0	0	0	0	0	20	0	0
France	2014-07-02	Vibreuil - Mauzé-Thouarsais	F	F81	66.44	30	0.6	0	0	0	0	0	0	0	0	0	0	0	0	0	0	0	0	0	0	0	0	9	0	0	0	0	0	0	0	0	0	0	0	0	0	0	0	0	0	0	33	0	0
France	2014-07-02	Vibreuil - Mauzé-Thouarsais	M	M76	69.28	38	<0.2	0	0	0	0	0	0	0	0	0	0	0	0	0	0	0	0	0	0	0	0	1	0	0	0	0	0	0	0	0	0	0	0	0	0	0	0	0	0	0	6	0	32
France	2014-07-02	Vibreuil - Mauzé-Thouarsais	M	M77	54.64	27	0.2	0	0	0	0	0	0	0	0	0	0	0	0	0	0	0	0	0	0	0	0	2	0	0	0	0	0	0	0	0	0	0	0	0	0	0	0	0	0	0	0	0	0
France	2014-07-02	Vibreuil - Mauzé-Thouarsais	F	F82	55.38	22	<0.2	0	0	0	0	0	0	0	0	0	0	0	0	0	0	0	0	0	0	0	0	0	0	0	0	0	0	1	0	0	0	0	0	0	0	0	0	0	0	0	0	0	84
France	2014-07-02	Vibreuil - Mauzé-Thouarsais	F	F83	52.26	17	0.2	0	0	0	0	0	0	0	0	0	0	0	0	0	0	0	0	0	0	0	0	0	0	0	0	0	0	0	0	0	0	0	0	0	1	0	0	0	0	0	0	0	4
France	2014-07-18	La Rochefichonière	F	F84	79.77	68	0.2	0	0	0	0	0	0	0	0	0	0	0	0	1	0	0	0	0	0	0	0	0	0	0	0	0	2	0	0	0	0	0	0	0	0	0	0	0	0	0	0	0	0
France	2014-07-18	La Rochefichonière	M	M78	86.89	62	0.6	0	0	0	0	0	0	0	0	0	0	0	0	0	0	0	0	0	0	0	0	19	0	0	0	0	3	1	0	0	0	0	0	0	0	0	0	0	0	0	0	0	0
France	2014-07-18	La Rochefichonière	F	F85	79.7	48	0.5	0	0	0	0	0	0	0	0	0	0	0	0	2	0	0	0	0	0	0	0	0	0	0	0	0	1	0	0	0	0	0	0	0	0	0	0	0	0	0	0	0	0
France	2014-07-18	La Rochefichonière	M	M79	67.29	36	0.4	0	0	0	0	0	0	0	0	0	0	0	0	4	0	0	0	0	0	0	0	0	0	0	0	0	4	0	0	0	0	0	0	0	0	0	0	0	0	0	0	0	0
France	2014-07-18	La Rochefichonière	F	F86	58.83	24	0.2	0	0	0	0	0	0	0	0	0	0	0	0	1	0	0	0	0	0	0	0	1	0	0	0	0	5	0	0	0	0	0	0	0	0	0	0	0	0	0	0	0	0
France	2014-07-18	La Rochefichonière	M	M80	58.12	22	0.2	0	0	0	0	0	0	0	0	0	0	0	0	2	0	0	0	0	0	0	0	1	0	1	0	0	0	0	0	0	0	0	0	0	0	0	0	0	0	0	0	0	0
France	2014-07-18	La Rochefichonière	M	M81	60.99	28	0	1	0	0	0	0	0	0	0	0	0	0	0	0	0	0	0	0	0	0	0	0	0	0	0	0	0	0	0	0	0	0	0	0	0	0	0	0	0	0	0	0	0
France	2014-07-18	La Rochefichonière	M	M82	55.38	20	<0.2	0	0	0	0	0	0	0	0	0	0	0	0	0	0	0	0	0	0	0	0	0	0	0	0	0	2	0	0	0	0	0	0	0	0	0	0	0	0	0	0	0	0
France	2014-07-18	La Rochefichonière	M	M83	73.87	42	0.2	0	0	0	0	0	0	0	0	0	0	0	0	2	0	0	0	0	0	0	0	0	0	0	0	0	0	0	0	0	0	0	0	0	0	0	0	0	0	0	0	0	0
France	2014-07-18	La Rochefichonière	F	F87	79.57	54	0.6	0	0	0	0	0	0	0	0	0	0	0	0	6	0	0	0	0	0	0	0	0	0	0	0	0	3	0	0	0	0	0	0	0	0	0	0	0	0	0	0	0	0
France	2014-07-18	La Rochefichonière	M	M84	65.2	28	<0.2	0	0	0	0	0	0	0	0	0	0	0	0	0	0	0	0	0	0	0	0	0	0	0	0	0	4	0	0	0	0	0	0	0	0	0	0	0	0	0	0	0	0
France	2014-07-18	La Rochefichonière	F	F88	57.09	18	<0.2	0	0	0	0	0	0	0	0	0	0	0	0	1	0	0	0	0	0	0	0	0	0	0	0	0	0	0	0	0	0	0	0	0	0	0	0	0	0	0	0	0	0
France	2014-07-18	La Rochefichonière	Juv	Juv11	44.32	12	/	1	0	0	0	0	0	0	0	0	0	0	0	0	0	0	0	0	0	0	0	0	0	0	0	0	0	0	0	0	0	0	0	0	0	0	0	0	0	0	0	0	0
France	2014-07-18	La Rochefichonière	Juv	Juv12	53.26	16	0	1	0	0	0	0	0	0	0	0	0	0	0	0	0	0	0	0	0	0	0	0	0	0	0	0	0	0	0	0	0	0	0	0	0	0	0	0	0	0	0	0	0
France	2014-07-18	La Rochefichonière	M	M85	65.93	30	0.2	0	0	0	0	0	0	0	0	0	0	0	0	2	0	0	0	0	0	0	0	0	0	0	0	0	0	0	0	0	0	0	0	0	0	0	0	0	0	0	0	0	0
France	2014-07-18	La Rochefichonière	M	M86	63.48	28	<0.2	0	0	0	0	0	0	0	0	0	0	0	0	0	0	0	0	0	0	0	0	1	0	0	0	0	1	3	0	0	0	0	0	0	0	0	0	0	0	0	0	0	0
France	2014-07-18	La Rochefichonière	F	F89	58.43	22	0.4	0	0	0	0	0	0	0	0	0	0	0	0	4	0	0	0	0	0	0	0	1	0	0	0	0	10	1	0	0	0	0	0	0	0	0	0	0	0	0	0	0	0
France	2014-07-18	La Rochefichonière	F	F90	57.69	20	0.2	0	0	0	0	0	0	0	0	0	0	0	0	1	0	0	0	0	0	0	0	0	0	0	0	0	2	0	0	0	0	0	0	0	0	0	0	0	0	0	0	0	0
France	2014-07-18	La Rochefichonière	Juv	Juv13	55.26	20	<0.2	0	0	0	0	0	0	0	0	0	0	0	0	0	0	0	0	0	0	0	0	0	0	0	0	0	1	0	0	0	0	0	0	0	0	0	0	0	0	0	0	0	0
France	2014-07-22	Asnières	F	F91	81.67	44	0	1	0	0	0	0	0	0	0	0	0	0	0	0	0	0	0	0	0	0	0	0	0	0	0	0	0	0	0	0	0	0	0	0	0	0	0	0	0	0	0	0	0
France	2014-07-22	Asnières	F	F92	95.51	64	/	1	0	0	0	0	0	0	0	0	0	0	0	0	0	0	0	0	0	0	0	0	0	0	0	0	0	0	0	0	0	0	0	0	0	0	0	0	0	0	0	0	0
France	2014-07-22	Asnières	M	M87	68.43	28	/	1	0	0	0	0	0	0	0	0	0	0	0	0	0	0	0	0	0	0	0	0	0	0	0	0	0	0	0	0	0	0	0	0	0	0	0	0	0	0	0	0	0
France	2014-07-22	Asnières	F	F93	80.89	40	/	1	0	0	0	0	0	0	0	0	0	0	0	0	0	0	0	0	0	0	0	0	0	0	0	0	0	0	0	0	0	0	0	0	0	0	0	0	0	0	0	0	0
France	2014-07-22	Asnières	F	F94	78.46	42	/	1	0	0	0	0	0	0	0	0	0	0	0	0	0	0	0	0	0	0	0	0	0	0	0	0	0	0	0	0	0	0	0	0	0	0	0	0	0	0	0	0	0
France	2014-07-22	Asnières	F	F95	96.47	66	/	1	0	0	0	0	0	0	0	0	0	0	0	0	0	0	0	0	0	0	0	0	0	0	0	0	0	0	0	0	0	0	0	0	0	0	0	0	0	0	0	0	0
France	2014-07-22	Asnières	F	F96	115.97	140	0.2	0	0	0	0	0	0	0	0	0	0	0	0	1	0	0	0	0	0	0	0	0	0	0	0	0	0	0	0	0	0	0	0	0	0	0	0	0	0	0	0	0	0
France	2014-07-22	Asnières	F	F97	68.82	28	<0.2	0	0	0	0	0	0	0	0	0	0	0	0	0	0	0	0	0	0	0	0	0	0	0	0	0	13	0	0	0	0	0	0	0	0	0	0	0	0	0	0	0	0
France	2014-07-22	Asnières	M	M91	72.12	34	/	1	0	0	0	0	0	0	0	0	0	0	0	0	0	0	0	0	0	0	0	0	0	0	0	0	0	0	0	0	0	0	0	0	0	0	0	0	0	0	0	0	0
France	2014-07-22	Asnières	F	F98	77.21	40	/	1	0	0	0	0	0	0	0	0	0	0	0	0	0	0	0	0	0	0	0	0	0	0	0	0	0	0	0	0	0	0	0	0	0	0	0	0	0	0	0	0	0
France	2014-07-22	Asnières	F	F99	71.46	34	/	1	0	0	0	0	0	0	0	0	0	0	0	0	0	0	0	0	0	0	0	0	0	0	0	0	0	0	0	0	0	0	0	0	0	0	0	0	0	0	0	0	0
France	2014-07-22	Asnières	F	F100	69.1	32	/	1	0	0	0	0	0	0	0	0	0	0	0	0	0	0	0	0	0	0	0	0	0	0	0	0	0	0	0	0	0	0	0	0	0	0	0	0	0	0	0	0	0
France	2014-07-22	Asnières	M	M88	64.81	26	<0.2	0	0	0	0	0	0	0	0	0	0	0	0	0	0	0	0	0	0	0	0	0	0	0	0	0	10	0	0	0	0	0	0	0	0	0	0	0	0	0	0	0	23
France	2014-07-22	Asnières	M	M89	60.91	26	/	1	0	0	0	0	0	0	0	0	0	0	0	0	0	0	0	0	0	0	0	0	0	0	0	0	0	0	0	0	0	0	0	0	0	0	0	0	0	0	0	0	0
France	2014-07-22	Asnières	M	M90	68.67	32	/	1	0	0	0	0	0	0	0	0	0	0	0	0	0	0	0	0	0	0	0	0	0	0	0	0	0	0	0	0	0	0	0	0	0	0	0	0	0	0	0	0	0
France	2014-07-22	Asnières	F	F101	89.31	58	/	1	0	0	0	0	0	0	0	0	0	0	0	0	0	0	0	0	0	0	0	0	0	0	0	0	0	0	0	0	0	0	0	0	0	0	0	0	0	0	0	0	0
France	2014-07-22	Asnières	F	F102	80.69	40	/	1	0	0	0	0	0	0	0	0	0	0	0	0	0	0	0	0	0	0	0	0	0	0	0	0	0	0	0	0	0	0	0	0	0	0	0	0	0	0	0	0	0
France	2014-07-22	Asnières	F	F103	68.73	32	0.2	0	0	0	0	0	0	0	0	0	0	0	0	1	0	0	0	0	0	0	0	0	0	0	0	0	0	0	0	0	0	0	0	0	0	0	0	0	0	0	0	0	0
France	2014-07-22	Asnières	F	F104	96.92	76	/	1	0	0	0	0	0	0	0	0	0	0	0	0	0	0	0	0	0	0	0	0	0	0	0	0	0	0	0	0	0	0	0	0	0	0	0	0	0	0	0	0	0
France	2014-07-22	Asnières	F	F105	72.13	34	/	1	0	0	0	0	0	0	0	0	0	0	0	0	0	0	0	0	0	0	0	0	0	0	0	0	0	0	0	0	0	0	0	0	0	0	0	0	0	0	0	0	0
France	2014-07-22	Asnières	F	F106	96.22	76	/	1	0	0	0	0	0	0	0	0	0	0	0	0	0	0	0	0	0	0	0	0	0	0	0	0	0	0	0	0	0	0	0	0	0	0	0	0	0	0	0	0	0
France	2014-07-22	Asnières	F	F108	77.14	40	/	1	0	0	0	0	0	0	0	0	0	0	0	0	0	0	0	0	0	0	0	0	0	0	0	0	0	0	0	0	0	0	0	0	0	0	0	0	0	0	0	0	0
France	2014-07-22	Asnières	M	M92	63.01	26	/	1	0	0	0	0	0	0	0	0	0	0	0	0	0	0	0	0	0	0	0	0	0	0	0	0	0	0	0	0	0	0	0	0	0	0	0	0	0	0	0	0	0
France	2014-07-22	Asnières	F	F109	108.1	105	/	1	0	0	0	0	0	0	0	0	0	0	0	0	0	0	0	0	0	0	0	0	0	0	0	0	0	0	0	0	0	0	0	0	0	0	0	0	0	0	0	0	0
France	2014-07-22	Asnières	F	F110	92.95	68	/	1	0	0	0	0	0	0	0	0	0	0	0	0	0	0	0	0	0	0	0	0	0	0	0	0	0	0	0	0	0	0	0	0	0	0	0	0	0	0	0	0	0
France	2014-07-22	Asnières	M	M93	69.11	30	/	1	0	0	0	0	0	0	0	0	0	0	0	0	0	0	0	0	0	0	0	0	0	0	0	0	0	0	0	0	0	0	0	0	0	0	0	0	0	0	0	0	0
France	2014-07-22	Asnières	F	F111	81.2	48	/	1	0	0	0	0	0	0	0	0	0	0	0	0	0	0	0	0	0	0	0	0	0	0	0	0	0	0	0	0	0	0	0	0	0	0	0	0	0	0	0	0	0
France	2014-07-22	Asnières	F	F112	77.54	42	/	1	0	0	0	0	0	0	0	0	0	0	0	0	0	0	0	0	0	0	0	0	0	0	0	0	0	0	0	0	0	0	0	0	0	0	0	0	0	0	0	0	0
France	2014-07-22	Asnières	M	M94	60.04	24	/	1	0	0	0	0	0	0	0	0	0	0	0	0	0	0	0	0	0	0	0	0	0	0	0	0	0	0	0	0	0	0	0	0	0	0	0	0	0	0	0	0	0
France	2014-07-22	Asnières	M	M95	64.13	28	/	1	0	0	0	0	0	0	0	0	0	0	0	0	0	0	0	0	0	0	0	0	0	0	0	0	0	0	0	0	0	0	0	0	0	0	0	0	0	0	0	0	0
France	2014-07-22	Asnières	F	F113	67.92	32	/	1	0	0	0	0	0	0	0	0	0	0	0	0	0	0	0	0	0	0	0	0	0	0	0	0	0	0	0	0	0	0	0	0	0	0	0	0	0	0	0	0	0
France	2014-07-22	Asnières	M	M96	61.32	26	/	1	0	0	0	0	0	0	0	0	0	0	0	0	0	0	0	0	0	0	0	0	0	0	0	0	0	0	0	0	0	0	0	0	0	0	0	0	0	0	0	0	0
France	2014-07-22	Asnières	M	M97	64.19	26	/	1	0	0	0	0	0	0	0	0	0	0	0	0	0	0	0	0	0	0	0	0	0	0	0	0	0	0	0	0	0	0	0	0	0	0	0	0	0	0	0	0	0
France	2014-07-22	Asnières	F	F107	76.8	42	/	1	0	0	0	0	0	0	0	0	0	0	0	0	0	0	0	0	0	0	0	0	0	0	0	0	0	0	0	0	0	0	0	0	0	0	0	0	0	0	0	0	0
France	2014-07-29	Argenton les Vallées	F	F120	99.82	74	/	1	0	0	0	0	0	0	0	0	0	0	0	0	0	0	0	0	0	0	0	0	0	0	0	0	0	0	0	0	0	0	0	0	0	0	0	0	0	0	0	0	0
France	2014-07-29	Argenton les Vallées	F	F121	115.74	119	0.4	0	0	0	0	0	0	0	0	0	0	0	0	0	0	0	0	0	0	0	0	0	0	0	0	0	0	0	0	0	1	0	0	0	0	0	0	0	0	0	6	0	84
France	2014-07-29	Argenton les Vallées	M	M103	79.42	54	<0.2	0	0	0	0	0	0	0	0	0	0	0	0	0	0	0	0	0	0	0	0	7	0	0	0	0	0	0	0	0	0	0	0	0	0	0	0	0	0	0	0	0	0
France	2014-07-29	Argenton les Vallées	M	M104	77.6	38	<0.2	0	0	0	0	0	0	0	0	0	0	0	0	0	0	0	0	0	0	0	0	1	0	0	0	0	0	0	0	0	0	0	0	0	0	0	0	0	0	0	0	0	0
France	2014-07-29	Argenton les Vallées	F	F122	105.92	100	0.6	0	0	0	0	0	0	0	0	0	0	0	0	0	0	0	0	0	0	0	0	9	0	0	0	0	0	0	0	0	0	0	0	0	0	0	0	0	0	0	0	0	0
France	2014-07-29	Argenton les Vallées	M	M105	90.26	70	/	1	0	0	0	0	0	0	0	0	0	0	0	0	0	0	0	0	0	0	0	0	0	0	0	0	0	0	0	0	0	0	0	0	0	0	0	0	0	0	0	0	0
France	2014-07-29	Argenton les Vallées	M	M106	87.37	62	/	1	0	0	0	0	0	0	0	0	0	0	0	0	0	0	0	0	0	0	0	0	0	0	0	0	0	0	0	0	0	0	0	0	0	0	0	0	0	0	0	0	0
France	2014-07-29	Argenton les Vallées	F	F123	106.09	92	0.6	0	0	0	0	0	0	0	0	0	0	0	0	1	0	0	0	0	0	0	0	3	0	0	0	0	0	1	0	0	0	0	0	0	0	0	0	0	0	0	0	0	0
France	2014-07-29	Argenton les Vallées	F	F124	105.06	86	0.6	0	0	0	0	0	5	0	0	0	0	0	0	0	0	0	0	0	0	0	0	0	0	0	0	0	0	2	0	0	0	0	0	0	0	0	0	0	0	0	0	0	0
France	2014-07-29	Argenton les Vallées	M	M107	86.62	56	/	1	0	0	0	0	0	0	0	0	0	0	0	0	0	0	0	0	0	0	0	0	0	0	0	0	0	0	0	0	0	0	0	0	0	0	0	0	0	0	0	0	0
France	2014-07-29	Argenton les Vallées	F	F125	108.73	100	<0.2	0	0	0	0	0	0	0	0	0	0	0	0	0	0	0	0	0	0	0	0	0	0	0	0	0	0	1	0	0	0	0	0	0	0	0	0	0	0	0	0	0	0
France	2014-07-29	Argenton les Vallées	M	M108	69.99	32	1.2	0	0	0	0	0	0	0	0	0	0	0	0	0	0	0	0	0	0	0	0	0	0	0	0	0	0	0	0	0	0	0	0	0	0	0	0	0	0	0	100	0	63
France	2014-07-29	Argenton les Vallées	F	F126	98.42	90	0.6	0	0	0	0	0	0	0	0	0	0	0	0	2	0	0	0	0	0	0	0	0	0	0	0	0	0	1	0	0	0	0	0	0	0	0	0	0	0	0	0	0	31
France	2014-07-29	Argenton les Vallées	M	M109	78.66	44	0.4	0	0	0	0	0	0	0	0	0	0	0	0	0	0	0	0	0	0	0	0	0	0	0	0	0	0	0	0	0	0	0	0	0	0	0	0	0	0	0	30	0	0
France	2014-07-29	Argenton les Vallées	F	F127	105.27	82	/	1	0	0	0	0	0	0	0	0	0	0	0	0	0	0	0	0	0	0	0	0	0	0	0	0	0	0	0	0	0	0	0	0	0	0	0	0	0	0	0	0	0
France	2014-07-29	Argenton les Vallées	M	M110	78.96	44	1.6	0	0	0	0	0	0	0	0	0	0	0	0	1	0	0	0	0	0	0	0	0	0	0	0	0	0	0	0	0	0	0	0	0	0	0	0	0	0	0	100	0	0
France	2014-07-29	Genneton	F	F114	89.46	58	0.4	0	0	0	0	0	0	0	0	0	0	0	0	1	0	0	0	0	0	0	0	1	0	0	0	0	8	0	0	0	0	0	0	0	0	0	0	0	0	0	0	0	28
France	2014-07-29	Genneton	F	F115	83.16	52	0.4	0	0	0	0	0	0	0	0	0	0	0	0	0	0	1	0	0	0	0	0	0	0	0	0	0	43	0	0	0	0	0	0	0	0	0	0	0	0	0	0	0	0
France	2014-07-29	Genneton	M	M98	80.92	50	<0.2	0	0	0	0	0	0	0	0	0	0	0	0	0	0	0	0	0	0	0	0	0	0	0	0	0	0	1	0	0	0	0	0	0	0	0	0	0	0	0	0	0	0
France	2014-07-29	Genneton	M	M99	86.77	60	<0.2	0	0	0	0	0	0	0	0	0	0	0	0	0	0	0	0	0	0	0	0	0	0	0	0	0	1	4	0	0	0	0	0	0	0	0	0	0	0	0	4	0	32
France	2014-07-29	Genneton	F	F116	78.61	42	0.6	0	0	1	0	0	0	0	0	0	0	0	0	0	0	0	0	0	0	0	0	2	0	0	0	0	2	1	0	0	0	0	0	0	0	0	0	0	0	0	25	0	0
France	2014-07-29	Genneton	F	F117	76.91	40	0.2	0	0	0	0	0	0	0	0	0	0	0	0	0	0	0	0	0	0	0	0	1	0	0	0	0	0	0	0	0	0	0	0	0	0	0	0	0	0	0	6	0	0
France	2014-07-29	Genneton	M	M100	76.03	40	0.4	0	0	0	0	0	0	0	0	0	0	0	0	1	0	0	0	0	0	0	0	0	0	0	0	0	3	0	0	0	0	0	0	0	0	0	0	0	0	0	0	0	0
France	2014-07-29	Genneton	M	M101	73.53	36	<0.2	0	0	0	0	0	0	0	0	0	0	0	0	0	0	0	0	0	0	0	0	0	0	0	0	0	1	2	0	0	0	0	0	0	0	0	0	0	0	0	0	0	0
France	2014-07-29	Genneton	M	M102	73.29	38	0	1	0	0	0	0	0	0	0	0	0	0	0	0	0	0	0	0	0	0	0	0	0	0	0	0	0	0	0	0	0	0	0	0	0	0	0	0	0	0	0	0	0
France	2014-07-29	Genneton	F	F118	80.21	44	1.4	0	0	0	0	0	0	0	0	0	0	0	0	0	0	0	0	0	0	0	0	0	0	0	0	0	100	0	0	0	0	0	0	0	0	0	0	0	0	0	0	0	0
France	2014-07-29	Genneton	F	F119	55.43	20	0.2	0	0	0	0	0	0	0	0	0	0	0	0	0	0	0	0	0	0	0	0	3	0	0	0	0	3	0	0	0	0	0	0	0	0	0	0	0	0	0	0	0	0
France	2014-08-13	Mouthiers Sous Argenton - lagunage	F	F139	118.46	143	2.8	0	0	0	0	0	0	0	0	0	0	0	0	0	0	0	0	0	0	0	0	12	0	0	0	0	0	0	0	0	0	0	0	0	0	0	0	0	0	0	0	0	12
France	2014-08-13	Mouthiers Sous Argenton - lagunage	M	M122	88.06	60	1	0	0	0	0	0	0	0	0	0	0	0	0	0	0	0	0	0	0	0	0	4	0	0	0	0	0	0	0	0	0	0	0	0	0	0	0	0	0	0	0	0	0
France	2014-08-13	Mouthiers Sous Argenton - lagunage	F	F140	98.08	90	1.2	0	0	0	0	0	0	0	0	0	0	0	0	0	0	0	0	0	0	0	0	100	0	0	0	0	0	5	0	0	0	0	0	0	0	0	0	0	0	0	0	0	0
France	2014-08-13	Mouthiers Sous Argenton - lagunage	F	F141	93.44	82	1.4	0	0	0	0	0	0	0	0	0	0	0	0	0	0	0	0	0	0	0	0	2	0	0	0	0	0	1	0	0	1	0	0	0	0	0	0	0	0	0	0	0	8
France	2014-08-13	Mouthiers Sous Argenton - lagunage	F	F142	82.16	52	1	0	0	0	0	0	0	0	0	0	0	0	0	0	0	0	0	0	0	0	0	21	0	0	0	0	0	1	0	0	0	0	0	0	0	0	0	0	0	0	0	0	0
France	2014-08-13	Mouthiers Sous Argenton - lagunage	M	M123	78.08	46	0.4	0	0	0	0	0	0	0	0	0	0	0	0	0	0	0	0	0	0	0	0	6	0	0	0	0	1	0	0	0	0	0	0	0	0	1	0	0	0	0	0	0	4
France	2014-08-13	Mouthiers Sous Argenton - lagunage	M	M124	85.06	66	0	1	0	0	0	0	0	0	0	0	0	0	0	0	0	0	0	0	0	0	0	14	0	0	0	0	0	1	0	0	0	0	0	0	0	0	0	0	0	0	0	0	0
France	2014-08-13	Mouthiers Sous Argenton - lagunage	F	F143	116.12	130	1	0	0	0	0	0	0	0	0	0	0	0	0	0	0	0	0	0	0	0	0	34	0	0	0	0	0	1	0	0	0	0	0	0	0	0	0	0	0	0	0	0	0
France	2014-08-13	Mouthiers Sous Argenton - lagunage	F	F144	91.12	74	1	0	0	0	0	0	0	0	0	0	0	0	0	0	0	0	0	0	0	0	0	17	0	0	0	0	0	0	0	0	0	0	0	0	0	0	0	0	0	0	0	0	0
France	2014-08-13	Mouthiers Sous Argenton - lagunage	M	M125	68.89	34.5	0.2	0	0	0	0	0	0	0	0	0	0	0	0	0	0	0	0	0	0	0	0	16	0	0	0	0	20	1	0	0	0	0	0	0	0	0	0	0	0	0	5	0	0
France	2014-08-13	Mouthiers Sous Argenton - lagunage	M	M126	87.06	70	0.8	0	0	0	0	0	0	0	0	0	0	0	0	0	0	0	0	0	0	0	0	7	0	0	0	0	0	0	0	0	0	0	0	0	0	0	0	0	0	0	0	0	0
France	2014-08-13	Mouthiers Sous Argenton - lagunage	F	F145	108.32	130	1.2	0	0	0	0	0	0	0	0	0	0	0	0	0	0	0	0	0	0	0	0	100	0	0	0	0	0	1	0	0	0	0	0	0	0	0	0	0	0	0	0	0	51
France	2014-08-13	Mouthiers Sous Argenton - lagunage	F	F146	91.09	70	0	1	0	0	0	0	0	0	0	0	0	0	0	0	0	0	0	0	0	0	0	0	0	0	0	0	0	0	0	0	0	0	0	0	0	0	0	0	0	0	0	0	0
France	2014-08-13	Mouthiers Sous Argenton - lagunage	M	M127	74.6	40	0.4	0	0	0	0	0	0	0	0	0	0	0	0	0	0	0	0	0	0	0	0	9	0	0	0	0	1	0	0	0	0	0	0	0	0	0	0	0	0	0	0	0	0
France	2014-08-13	Mouthiers Sous Argenton - lagunage	M	M128	62.27	27	0.4	0	0	0	0	0	0	0	0	0	0	0	0	0	0	0	0	0	0	0	0	33	0	0	0	0	0	1	0	0	0	0	0	0	0	0	0	0	0	0	0	0	0
France	2014-08-13	Mouthiers Sous Argenton - lagunage	M	M129	80.96	60	0.8	0	0	0	0	0	0	0	0	0	0	0	0	0	0	0	0	0	0	0	0	37	0	0	0	0	4	0	0	0	0	0	0	0	0	0	0	0	0	0	0	0	0
France	2014-08-13	Mouthiers Sous Argenton - lagunage	F	F147	102.63	113	1.8	0	0	0	0	0	0	0	0	0	0	0	0	0	0	0	0	0	0	0	0	11	0	0	0	0	1	0	0	0	0	0	0	0	0	0	0	0	0	0	0	0	13
France	2014-08-13	Mouthiers Sous Argenton - lagunage	F	F148	93.6	86	0.8	0	0	0	0	0	0	0	0	0	0	0	0	0	0	0	0	0	0	0	0	77	0	0	0	0	0	0	0	0	0	0	0	0	0	0	0	0	0	0	0	0	0
France	2014-08-13	Mouthiers Sous Argenton - lagunage	F	F149	71.28	42.5	0.6	0	0	0	0	0	0	0	0	0	0	0	0	0	0	0	0	0	0	0	0	1	0	0	0	0	0	0	0	0	0	0	0	0	0	0	0	0	0	0	0	0	7
France	2014-08-13	Mouthiers Sous Argenton - lagunage	M	M130	82.75	62	0.8	0	0	0	0	0	0	0	0	0	0	0	0	0	0	0	0	0	0	0	0	5	0	0	0	0	8	0	0	0	0	0	0	0	0	0	0	0	0	0	0	0	0
France	2014-08-13	Mouthiers Sous Argenton - lagunage	F	F150	106.09	107	0.6	0	0	0	0	0	0	0	0	0	0	0	0	0	0	0	0	0	0	0	0	8	0	0	0	0	0	0	0	0	0	0	0	0	0	0	0	0	0	0	0	0	6
France	2014-08-13	Mouthiers Sous Argenton - lagunage	M	M131	71.57	42	0.4	0	0	0	0	0	0	0	0	0	0	0	0	0	0	0	0	0	0	0	0	4	0	0	0	0	0	0	0	0	0	0	0	0	0	0	0	0	0	0	0	0	0
France	2014-08-13	Mouthiers Sous Argenton - lagunage	F	F151	93.95	96	0.4	0	0	0	0	0	0	0	0	0	0	0	0	0	0	0	0	0	0	0	0	11	0	0	0	0	25	0	0	0	0	0	0	0	0	0	0	0	0	0	0	0	0
France	2014-08-13	Mouthiers Sous Argenton - lagunage	M	M132	66.03	44	0.2	0	0	0	0	0	0	0	0	0	0	0	0	0	0	0	0	0	0	0	0	5	0	0	0	0	0	0	0	0	0	0	0	0	0	0	0	0	0	0	9	0	0
France	2014-08-13	Mouthiers Sous Argenton - lagunage	M	M133	62.15	29	0.6	0	0	0	0	0	0	0	0	0	0	0	0	0	0	0	0	0	0	0	0	7	0	0	0	0	0	0	0	0	0	0	0	0	0	0	0	0	0	0	0	0	33
France	2014-08-13	Mouthiers Sous Argenton - lagunage	M	M134	63.55	35	0.4	0	0	0	0	0	0	0	0	0	0	0	0	0	0	0	0	0	0	0	0	9	0	0	0	0	0	0	0	0	0	0	0	0	0	0	0	0	0	0	0	0	0
France	2014-08-13	Mouthiers Sous Argenton - lagunage	M	M135	80.6	58	0.6	0	0	0	0	0	0	0	0	0	0	0	0	0	0	0	0	0	0	0	0	2	0	0	0	0	0	0	0	0	0	0	0	0	0	0	0	0	0	0	0	0	11
France	2014-08-13	Mouthiers Sous Argenton - lagunage	F	F152	106.63	121	0.4	0	0	0	0	0	0	0	0	0	0	0	0	0	0	0	0	0	0	0	0	18	0	0	0	0	0	0	0	0	0	0	0	0	0	0	0	0	0	0	0	0	0
France	2014-08-13	Mouthiers Sous Argenton - lagunage	F	F153	88.66	76	0.4	0	0	0	0	0	0	0	0	0	0	0	0	0	0	0	0	0	0	0	0	4	0	0	0	0	16	0	0	0	0	0	0	0	0	0	0	0	0	0	0	0	0
France	2014-08-13	Mouthiers Sous Argenton - lagunage	M	M136	82.09	70	0.6	0	0	0	0	0	0	0	0	0	0	0	0	0	0	0	0	0	0	0	0	3	0	0	0	0	0	0	0	0	0	0	0	0	0	0	0	0	0	0	0	0	0
France	2014-08-13	Mouthiers Sous Argenton - lagunage	F	F154	108.99	134	0.4	0	0	0	0	0	0	0	0	0	0	0	0	0	0	0	0	0	0	0	0	4	0	0	0	0	2	0	0	0	0	0	0	0	0	0	0	0	0	0	0	0	0
France	2014-08-13	Mouthiers Sous Argenton - lagunage	M	M137	81.17	54	0.4	0	0	0	0	0	0	0	0	0	0	0	0	0	0	0	0	0	0	0	0	3	0	0	0	0	0	0	0	0	0	0	0	0	0	0	0	0	0	0	0	0	0
France	2014-08-13	Mouthiers Sous Argenton - lagunage	F	F155	103.38	136	0.4	0	0	0	0	0	0	0	0	0	0	0	0	0	0	0	0	0	0	0	0	0	0	0	0	0	9	0	0	0	0	0	0	0	0	0	0	0	0	0	0	0	0
France	2014-08-15	La Basse Jaillère - Massais	F	F159	114.18	108	0.4	0	0	0	0	0	0	0	0	0	0	0	0	0	0	0	0	0	0	0	0	7	0	3	0	0	0	0	0	0	0	0	0	0	0	0	0	0	0	0	23	0	0
France	2014-08-15	La Basse Jaillère - Massais	F	F160	90.15	64	0.6	0	0	0	0	0	0	0	0	0	0	0	0	0	0	0	0	0	0	0	0	6	0	0	0	0	0	0	0	0	0	0	0	0	0	0	0	0	0	0	0	1	0
France	2014-08-15	La Basse Jaillère - Massais	F	F161	103.2	94	0.6	0	0	0	0	0	0	0	0	0	0	0	0	0	0	0	0	0	0	0	0	4	0	0	0	0	0	0	0	0	0	0	0	0	0	0	0	0	0	0	34	0	0
France	2014-08-15	La Basse Jaillère - Massais	M	M142	71.43	39	0.4	0	0	0	0	0	0	0	0	0	0	0	0	0	0	0	0	0	0	0	0	6	0	0	0	0	0	0	0	0	0	0	0	0	0	0	0	0	0	0	37	0	0
France	2014-08-15	La Basse Jaillère - Massais	M	M143	75.06	39.5	0.4	0	0	0	0	0	0	0	0	0	0	0	0	0	0	0	0	0	0	0	0	0	0	0	0	0	0	0	0	0	0	0	0	0	0	0	0	0	0	0	38	0	0
France	2014-08-15	La Basse Jaillère - Massais	F	F162	100.77	84	/	1	0	0	0	0	0	0	0	0	0	0	0	0	0	0	0	0	0	0	0	0	0	0	0	0	0	0	0	0	0	0	0	0	0	0	0	0	0	0	0	0	0
France	2014-08-15	La Basse Jaillère - Massais	M	M144	72.61	38	<0.2	0	0	0	0	0	0	0	0	0	0	0	0	0	0	0	0	0	0	0	0	0	0	0	0	0	0	0	0	0	0	0	0	0	0	0	0	0	0	0	4	0	0
France	2014-08-15	La Basse Jaillère - Massais	M	M145	80.72	54	/	1	0	0	0	0	0	0	0	0	0	0	0	0	0	0	0	0	0	0	0	0	0	0	0	0	0	0	0	0	0	0	0	0	0	0	0	0	0	0	0	0	0
France	2014-08-15	La Basse Jaillère - Massais	M	M146	82.11	56	/	1	0	0	0	0	0	0	0	0	0	0	0	0	0	0	0	0	0	0	0	0	0	0	0	0	0	0	0	0	0	0	0	0	0	0	0	0	0	0	0	0	0
France	2014-08-15	La Basse Jaillère - Massais	F	F163	100.39	96	1.4	0	0	0	0	0	0	0	0	0	0	0	0	0	0	0	0	0	0	0	0	34	0	0	0	0	0	2	0	0	0	0	0	0	0	0	0	0	0	0	150	0	0
France	2014-08-15	La Basse Jaillère - Massais	M	M147	75.91	43	/	1	0	0	0	0	0	0	0	0	0	0	0	0	0	0	0	0	0	0	0	0	0	0	0	0	0	0	0	0	0	0	0	0	0	0	0	0	0	0	0	0	0
France	2014-08-15	La Basse Jaillère - Massais	M	M148	75.01	43.5	/	1	0	0	0	0	0	0	0	0	0	0	0	0	0	0	0	0	0	0	0	0	0	0	0	0	0	0	0	0	0	0	0	0	0	0	0	0	0	0	0	0	0
France	2014-08-15	La Basse Jaillère - Massais	M	M149	76.88	47	<0.2	0	0	0	0	0	0	0	0	0	0	0	0	0	0	0	0	0	0	0	0	0	0	1	0	0	0	0	0	0	0	0	0	0	0	0	0	0	0	0	0	0	0
France	2014-08-15	La Basse Jaillère - Massais	F	F164	105.48	101	/	1	0	0	0	0	0	0	0	0	0	0	0	0	0	0	0	0	0	0	0	0	0	0	0	0	0	0	0	0	0	0	0	0	0	0	0	0	0	0	0	0	0
France	2014-08-15	La Basse Jaillère - Massais	F	F165	96.2	90	0.6	0	0	0	0	0	0	0	0	0	0	0	0	0	0	0	0	0	0	0	0	6	0	2	0	0	0	0	0	0	0	0	0	0	0	0	0	0	0	0	100	0	0
France	2014-08-15	La Basse Jaillère - Massais	F	F166	101.65	84	0.2	0	0	0	0	0	0	0	0	0	0	0	0	0	0	0	0	0	0	0	0	6	0	0	0	0	4	0	0	0	0	0	0	0	0	0	0	0	0	0	0	0	0
France	2014-08-15	La Basse Jaillère - Massais	F	F167	97.81	94	0.2	0	0	0	0	0	0	0	0	0	0	0	0	0	0	0	0	0	0	0	0	8	0	0	0	0	1	0	0	0	0	0	0	0	0	0	0	0	0	0	0	0	3
France	2014-08-15	La Basse Jaillère - Massais	M	M150	76.25	56	0.4	0	0	0	0	0	0	0	0	0	0	0	0	0	0	0	0	0	0	0	0	0	0	0	0	0	0	0	0	0	0	0	0	0	0	0	0	0	0	0	36	0	0
France	2014-08-15	La Basse Jaillère - Massais	M	M151	80.01	54	0.4	0	0	0	0	0	0	0	0	0	0	0	0	0	0	0	0	0	0	0	0	0	0	0	0	0	0	1	0	0	0	0	0	0	0	0	0	0	0	0	16	0	9
France	2014-08-15	La Basse Jaillère - Massais	F	F168	96.68	82	0.6	0	0	0	0	0	0	0	0	0	0	0	0	0	0	0	0	0	0	0	0	0	0	0	0	0	0	1	0	0	0	0	0	0	0	0	0	0	0	0	50	0	0
France	2014-08-15	La Basse Jaillère - Massais	M	M152	76.23	52	0.2	0	0	0	0	0	0	0	0	0	0	0	0	0	0	0	0	0	0	0	0	2	0	0	0	0	0	0	0	0	0	0	0	0	0	0	0	0	0	0	14	0	7
France	2014-08-15	La Basse Jaillère - Massais	M	M153	74.81	46.5	/	1	0	0	0	0	0	0	0	0	0	0	0	0	0	0	0	0	0	0	0	0	0	0	0	0	0	0	0	0	0	0	0	0	0	0	0	0	0	0	0	0	0
France	2014-08-15	La Basse Jaillère - Massais	M	M154	69.87	44	/	1	0	0	0	0	0	0	0	0	0	0	0	0	0	0	0	0	0	0	0	0	0	0	0	0	0	0	0	0	0	0	0	0	0	0	0	0	0	0	0	0	0
France	2014-08-15	La Basse Jaillère - Massais	M	M155	71.65	41	0.2	0	0	0	0	0	0	0	0	0	0	0	0	0	0	0	0	0	0	0	0	0	0	0	0	0	0	0	0	0	0	0	0	0	0	0	0	0	0	0	24	0	0
France	2014-08-15	La Courtille	M	M138	77.91	44.5	2	0	0	0	0	0	0	0	0	0	0	0	0	0	0	0	0	0	0	0	0	0	0	0	4	0	0	0	0	0	0	0	0	0	0	0	0	0	0	0	0	0	0
France	2014-08-15	La Courtille	F	F156	74.82	36.5	/	1	0	0	0	0	0	0	0	0	0	0	0	0	0	0	0	0	0	0	0	0	0	0	0	0	0	0	0	0	0	0	0	0	0	0	0	0	0	0	0	0	0
France	2014-08-15	La Courtille	F	F157	75.25	37	/	1	0	0	0	0	0	0	0	0	0	0	0	0	0	0	0	0	0	0	0	0	0	0	0	0	0	0	0	0	0	0	0	0	0	0	0	0	0	0	0	0	0
France	2014-08-15	La Courtille	F	F158	63.92	26	<0.2	0	0	0	0	0	0	0	0	0	0	0	0	0	0	0	0	0	0	0	0	0	0	0	0	0	0	0	0	0	0	0	0	0	1	0	0	0	0	0	0	0	0
France	2014-08-15	La Courtille	M	M139	65.43	24	0.2	0	0	0	0	0	0	0	0	0	0	0	0	1	0	0	0	0	0	0	0	0	0	1	0	0	0	1	0	0	0	0	0	0	0	0	0	0	0	0	0	0	0
France	2014-08-15	La Courtille	M	M140	66.73	29	/	1	0	0	0	0	0	0	0	0	0	0	0	0	0	0	0	0	0	0	0	0	0	0	0	0	0	0	0	0	0	0	0	0	0	0	0	0	0	0	0	0	0
France	2014-08-15	La Courtille	M	M141	60.53	18	/	1	0	0	0	0	0	0	0	0	0	0	0	0	0	0	0	0	0	0	0	0	0	0	0	0	0	0	0	0	0	0	0	0	0	0	0	0	0	0	0	0	0
France	2014-08-21	Argenton l'Eglise - Bourg	F	F177	93.72	80	0.8	0	0	0	0	0	0	0	0	0	0	0	0	2	0	0	0	0	0	0	0	0	0	0	0	0	0	0	0	0	0	0	0	0	0	0	0	0	0	0	0	1	0
France	2014-08-21	Argenton l'Eglise - Bourg	F	F178	65.11	25.5	/	1	0	0	0	0	0	0	0	0	0	0	0	0	0	0	0	0	0	0	0	0	0	0	0	0	0	0	0	0	0	0	0	0	0	0	0	0	0	0	0	0	0
France	2014-08-21	Saint-Pierre à champ - Les petits peaux	F	F179	69.08	34.5	0.2	0	0	0	0	0	0	0	0	0	0	0	0	0	0	0	0	0	0	0	0	0	0	1	0	0	1	0	0	0	0	0	0	0	0	0	0	0	0	0	0	0	0
France	2014-08-21	Saint-Pierre à champ - Les petits peaux	M	M164	72.23	43.5	0.6	0	0	0	0	0	0	0	0	0	1	0	0	0	0	0	0	0	0	0	0	0	0	0	0	0	5	1	0	0	0	0	0	0	0	0	0	0	0	0	0	0	0
France	2014-08-21	Saint-Pierre à champ - Les petits peaux	M	M165	76.39	43.5	0.8	0	0	0	0	0	0	0	0	0	1	0	0	0	0	0	0	0	0	0	0	0	0	22	0	0	2	0	0	0	0	0	0	0	1	0	0	0	0	0	0	0	0
France	2014-08-21	Saint-Pierre à champ - Les petits peaux	F	F180	78.75	43	0.8	0	0	0	0	0	0	0	0	0	0	0	0	0	0	0	0	0	0	0	0	0	0	0	0	0	12	1	0	0	0	0	0	0	0	0	0	0	0	0	0	0	6
France	2014-08-21	Saint-Pierre à champ - Les petits peaux	F	F181	80.61	44	0.6	0	0	0	0	0	0	0	0	0	0	0	0	1	0	0	0	0	0	0	0	0	0	4	0	0	8	0	0	0	0	0	0	0	1	0	0	0	0	0	0	0	0
France	2014-08-21	Saint-Pierre à champ - Les petits peaux	F	F182	92.72	74	1.2	0	0	0	0	0	0	0	0	0	0	0	0	0	0	0	0	0	0	0	0	0	0	0	0	0	18	1	0	0	0	0	0	0	1	0	0	0	0	0	0	0	0
France	2014-08-21	Saint-Pierre à champ - Les petits peaux	F	F183	94.19	80	0.8	0	0	0	0	0	0	0	0	0	0	0	0	0	0	0	0	0	0	0	0	0	0	0	0	0	27	0	0	0	0	0	0	0	0	0	0	0	0	0	0	0	0
France	2014-08-21	Saint-Pierre à champ - Les petits peaux	M	M166	67.66	27.5	0.8	0	0	0	0	0	0	0	0	0	0	0	0	0	0	0	0	0	0	0	0	0	0	6	0	0	3	0	0	0	0	0	0	0	1	0	0	0	0	0	0	0	0
France	2014-08-21	Saint-Pierre à champ - Les petits peaux	F	F184	97.74	78	1.2	0	0	0	0	0	0	0	0	0	1	0	0	0	0	0	0	0	0	0	0	0	0	0	0	0	21	0	0	0	0	0	0	0	0	0	0	0	0	0	0	0	0
France	2014-08-21	Saint-Pierre à champ - Les petits peaux	F	F185	83.14	46	0.6	0	0	0	0	0	0	0	0	0	0	0	0	0	0	0	0	0	0	0	0	2	0	9	0	0	19	0	0	0	0	0	0	0	0	0	0	0	0	0	0	0	13
France	2014-08-21	Saint-Pierre à champ - Les petits peaux	M	M167	60.02	21	0.4	0	0	0	0	0	0	0	0	0	0	0	0	0	0	0	0	0	0	0	0	0	0	8	0	0	1	0	0	0	0	0	0	0	0	0	0	0	0	0	0	0	0
France	2014-08-21	Saint-Pierre à champ - Les petits peaux	M	M168	59.35	22	0.4	0	0	0	0	0	0	0	0	0	0	0	0	0	0	0	0	0	0	0	0	3	0	0	0	0	5	0	0	0	0	0	0	0	0	0	0	0	0	0	0	0	62
France	2014-08-21	Saint-Pierre à champ - Les petits peaux	F	F186	82.94	52	0.6	0	0	0	0	0	0	0	0	0	0	0	0	0	0	0	0	0	0	0	0	0	0	11	0	0	2	0	0	0	0	0	0	0	1	0	0	0	0	0	0	0	0
France	2014-08-21	Saint-Pierre à champ - Les petits peaux	F	F187	66.7	29	0.4	0	0	0	0	0	0	0	0	0	0	0	0	0	0	0	0	0	0	0	0	0	0	0	0	0	16	0	0	0	0	0	0	0	0	0	0	0	0	0	0	0	44
France	2014-08-21	Saint-Pierre à champ - Les petits peaux	F	F188	53.56	14	0.2	0	0	0	0	0	0	0	0	0	0	0	0	0	0	0	0	0	0	0	0	0	0	7	0	0	0	0	0	0	0	0	0	0	0	0	0	0	0	0	0	0	18
France	2014-08-21	Saint-Pierre à champ - Les petits peaux	F	F189	83.61	48	0.8	0	0	0	0	0	0	0	0	0	0	0	0	0	0	0	0	0	0	0	0	0	0	0	0	0	24	0	0	0	0	0	0	0	0	0	0	0	0	0	0	0	0
France	2014-08-21	Saint-Pierre à champ - Les petits peaux	F	F190	72.54	35	0.4	0	0	0	0	0	0	0	0	0	0	0	0	0	0	0	0	0	0	0	0	0	0	0	0	0	15	0	0	0	0	0	0	0	0	0	0	0	0	0	0	0	0
France	2014-08-21	Saint-Pierre à champ - Les petits peaux	F	F191	88.51	64	1.4	0	0	0	0	0	0	0	0	0	0	0	0	0	0	0	0	0	0	0	0	0	0	0	0	0	52	0	0	0	0	0	0	0	0	0	0	0	0	0	0	0	0
France	2014-08-21	Saint-Pierre à champ - Les petits peaux	F	F192	94.12	66	0.8	0	0	0	0	0	0	0	0	0	0	0	0	0	0	0	0	0	0	0	0	1	0	0	0	0	23	0	0	0	0	0	0	0	1	0	0	0	0	0	0	0	0
France	2014-08-21	Saint-Pierre à champ - Les petits peaux	F	F193	734	34	0.4	0	0	0	0	0	0	0	0	0	0	0	0	0	0	0	0	0	0	0	0	0	0	0	0	0	9	0	0	0	0	0	0	0	0	0	0	0	0	0	0	0	0
France	2014-08-22	Mauzé-Thouarsais - L'Alouette	F	F207	82.31	50	0.2	0	0	0	0	0	0	0	0	0	0	0	0	0	0	0	0	0	0	0	0	0	0	0	0	0	0	1	0	0	0	0	0	0	0	0	0	0	0	0	0	0	2
France	2014-08-22	Mauzé-Thouarsais - L'Alouette	M	M191	66.83	24	<0.2	0	0	0	0	0	0	0	0	0	0	0	0	0	0	0	0	0	0	0	0	0	0	0	0	0	0	1	0	0	0	0	0	0	0	0	0	0	0	0	0	0	3
France	2014-08-22	Mauzé-Thouarsais - L'Alouette	F	F208	71.91	31	0.2	0	0	0	0	0	0	0	0	0	0	0	0	0	0	0	0	0	0	0	0	0	0	0	0	0	0	4	0	0	0	0	0	0	0	0	0	0	0	0	0	0	0
France	2014-08-22	Mauzé-Thouarsais - L'Alouette	F	F209	69.29	27	/	1	0	0	0	0	0	0	0	0	0	0	0	0	0	0	0	0	0	0	0	0	0	0	0	0	0	0	0	0	0	0	0	0	0	0	0	0	0	0	0	0	0
France	2014-08-22	Mauzé-Thouarsais - L'Alouette	M	M192	62.89	24	/	1	0	0	0	0	0	0	0	0	0	0	0	0	0	0	0	0	0	0	0	0	0	0	0	0	0	0	0	0	0	0	0	0	0	0	0	0	0	0	0	0	0
France	2014-08-22	Mauzé-Thouarsais - L'Alouette	F	F210	67.28	26	0.4	0	0	0	0	0	0	0	0	0	0	0	0	0	0	0	0	0	0	0	0	0	0	0	0	0	0	0	0	0	0	0	0	0	2	0	0	0	0	0	0	0	0
France	2014-08-22	Mauzé-Thouarsais - L'Alouette	M	M193	63.46	22	/	1	0	0	0	0	0	0	0	0	0	0	0	0	0	0	0	0	0	0	0	0	0	0	0	0	0	0	0	0	0	0	0	0	0	0	0	0	0	0	0	0	0
France	2014-08-22	Mauzé-Thouarsais - L'Alouette	Juv	Juv14	50.14	13.5	0.2	0	0	0	0	0	0	0	0	0	0	0	0	0	0	0	0	0	0	0	0	0	0	0	0	0	0	1	0	0	0	0	0	0	0	0	0	0	0	0	0	0	41
France	2014-08-27	Bouillé Saint-Paul - Etang Petreau	F	F217	94.41	72	0.6	0	0	0	0	0	0	0	0	0	0	0	0	0	0	0	0	0	0	0	0	0	0	0	0	0	2	0	0	0	0	0	0	0	0	0	0	0	0	0	0	0	2
France	2014-08-27	Bouillé Saint-Paul - Etang Petreau	F	F218	97.8	88	/	1	0	0	0	0	0	0	0	0	0	0	0	0	0	0	0	0	0	0	0	0	0	0	0	0	0	0	0	0	0	0	0	0	0	0	0	0	0	0	0	0	0
France	2014-08-27	Bouillé Saint-Paul - Etang Petreau	F	F219	86.15	64	/	1	0	0	0	0	0	0	0	0	0	0	0	0	0	0	0	0	0	0	0	0	0	0	0	0	0	0	0	0	0	0	0	0	0	0	0	0	0	0	0	0	0
France	2014-08-27	Bouillé Saint-Paul - Etang Petreau	F	F220	84.79	46	0.4	0	0	0	0	0	0	0	0	0	0	0	0	1	0	0	0	0	0	0	0	0	0	0	0	0	0	0	0	0	0	0	0	0	0	0	0	0	0	0	0	0	0
France	2014-08-27	Bouillé Saint-Paul - Etang Petreau	F	F221	87.56	54	0.8	0	0	0	0	0	0	0	0	0	0	0	0	0	0	0	0	0	0	0	0	37	0	0	0	0	3	0	0	0	0	0	0	0	0	0	0	0	0	0	0	0	19
France	2014-08-27	Bouillé Saint-Paul - Etang Petreau	M	M199	71.99	38.5	/	1	0	0	0	0	0	0	0	0	0	0	0	0	0	0	0	0	0	0	0	0	0	0	0	0	0	0	0	0	0	0	0	0	0	0	0	0	0	0	0	0	0
France	2014-08-27	Bouillé Saint-Paul - Etang Petreau	M	M200	67.9	34	0.4	0	0	0	0	0	0	0	0	0	0	0	0	0	0	0	0	0	0	0	0	0	0	0	0	0	0	0	0	0	0	0	0	0	0	0	0	0	0	0	0	1	0
France	2014-08-27	Bouillé Saint-Paul - Etang Petreau	F	F222	73.3	34.5	0.2	0	0	0	0	0	0	0	0	0	0	0	0	0	0	0	0	0	0	0	0	0	0	0	0	0	0	0	0	0	0	0	0	0	0	0	0	1	0	0	0	0	22
France	2014-08-27	Bouillé Saint-Paul - Etang Petreau	M	M201	69.1	35	0.4	0	0	0	0	0	0	0	0	0	0	0	0	0	0	0	0	0	0	0	0	4	0	0	0	0	0	0	0	0	0	0	0	0	0	0	0	1	0	0	0	0	0
France	2014-08-27	Bouillé Saint-Paul - Le Mureau	F	F211	94.16	68	<0.2	0	0	0	0	0	0	0	0	0	1	0	0	0	0	0	0	0	0	0	0	0	0	0	0	0	0	0	0	0	0	0	0	0	0	0	0	0	0	0	0	0	62
France	2014-08-27	Bouillé Saint-Paul - Le Mureau	F	F212	77.09	38	/	1	0	0	0	0	0	0	0	0	0	0	0	0	0	0	0	0	0	0	0	0	0	0	0	0	0	0	0	0	0	0	0	0	0	0	0	0	0	0	0	0	0
France	2014-08-27	Bouillé Saint-Paul - Le Mureau	M	M194	62.6	24.5	/	1	0	0	0	0	0	0	0	0	0	0	0	0	0	0	0	0	0	0	0	0	0	0	0	0	0	0	0	0	0	0	0	0	0	0	0	0	0	0	0	0	0
France	2014-08-27	Bouillé Saint-Paul - Le Mureau	M	M195	63.01	23.5	/	1	0	0	0	0	0	0	0	0	0	0	0	0	0	0	0	0	0	0	0	0	0	0	0	0	0	0	0	0	0	0	0	0	0	0	0	0	0	0	0	0	0
France	2014-08-27	Bouillé Saint-Paul - Le Mureau	F	F213	61.64	24	<0.2	0	0	0	0	0	0	0	0	0	0	0	0	0	0	0	0	0	0	0	0	3	0	0	0	0	0	0	0	0	0	0	0	0	0	0	0	0	0	0	0	0	0
France	2014-08-27	Bouillé Saint-Paul - Le Mureau	F	F214	64.18	23	/	1	0	0	0	0	0	0	0	0	0	0	0	0	0	0	0	0	0	0	0	0	0	0	0	0	0	0	0	0	0	0	0	0	0	0	0	0	0	0	0	0	0
France	2014-08-27	Bouillé Saint-Paul - Le Mureau	F	F215	62.55	25	<0.2	0	0	0	0	0	0	0	0	0	0	0	0	0	0	0	0	0	0	0	0	1	0	0	0	0	0	0	0	0	0	0	0	0	0	0	0	0	0	0	0	0	12
France	2014-08-27	Bouillé Saint-Paul - Le Mureau	M	M196	60.77	20.5	<0.2	0	0	0	0	0	0	0	0	0	0	0	0	0	0	0	0	0	0	0	0	3	0	0	0	0	0	0	0	0	0	0	0	0	0	0	0	0	0	0	0	0	115
France	2014-08-27	Bouillé Saint-Paul - Le Mureau	M	M197	57.85	19.5	0.2	0	0	0	0	0	0	0	0	0	0	0	0	0	0	0	0	0	0	0	0	7	0	0	0	0	0	0	0	0	0	0	0	0	0	0	0	0	0	0	0	0	0
France	2014-08-27	Bouillé Saint-Paul - Le Mureau	F	F216	56.22	17.5	/	1	0	0	0	0	0	0	0	0	0	0	0	0	0	0	0	0	0	0	0	0	0	0	0	0	0	0	0	0	0	0	0	0	0	0	0	0	0	0	0	0	0
France	2014-08-27	Bouillé Saint-Paul - Le Mureau	M	M198	54.45	13.5	0.2	0	0	0	0	0	0	0	0	0	0	0	0	0	0	0	0	0	0	0	0	9	0	0	0	0	0	0	0	0	0	0	0	0	0	0	0	0	0	0	0	0	0
France	2014-08-28	Faveraye-Mâchelle - La Douve	F	F223	103.5	102	0.6	0	0	0	0	0	0	0	0	0	0	0	0	0	0	0	0	0	0	0	0	13	0	18	0	0	0	0	0	0	0	0	0	0	0	0	0	0	0	0	0	0	74
France	2014-08-28	Faveraye-Mâchelle - La Douve	M	M202	76.05	48	<0.2	0	0	0	0	0	0	0	0	0	0	0	0	0	0	0	0	0	0	0	0	0	0	3	0	0	0	0	0	0	0	0	0	0	0	0	0	0	0	0	0	0	0
France	2014-08-28	Faveraye-Mâchelle - La Douve	M	M203	83.24	66	0.6	0	0	0	0	0	0	0	0	0	0	0	0	1	0	0	0	0	0	0	0	0	0	17	0	0	0	1	0	0	0	0	0	0	0	0	0	0	0	0	0	0	0
France	2014-08-28	Faveraye-Mâchelle - La Douve	F	F224	89.4	74	0.4	0	0	0	0	0	0	0	0	0	0	0	0	0	0	0	0	0	0	0	0	4	0	22	0	0	0	0	0	0	0	0	0	0	0	0	0	0	0	0	0	0	32
France	2014-08-28	Faveraye-Mâchelle - La Douve	F	F225	107.48	130	0.4	0	0	0	0	0	0	0	0	0	0	0	0	0	0	0	0	0	0	0	0	9	0	6	0	0	0	0	0	0	0	0	0	0	0	0	0	0	0	0	0	0	0
France	2014-08-28	Faveraye-Mâchelle - La Douve	M	M204	90.27	78	/	1	0	0	0	0	0	0	0	0	0	0	0	0	0	0	0	0	0	0	0	0	0	0	0	0	0	0	0	0	0	0	0	0	0	0	0	0	0	0	0	0	0
France	2014-08-28	Faveraye-Mâchelle - La Douve	F	F226	83.27	60	/	1	0	0	0	0	0	0	0	0	0	0	0	0	0	0	0	0	0	0	0	0	0	0	0	0	0	0	0	0	0	0	0	0	0	0	0	0	0	0	0	0	0
France	2014-08-28	Faveraye-Mâchelle - La Douve	F	F227	91.73	70	0.6	0	0	0	0	0	0	0	0	0	0	0	0	0	0	0	0	0	0	0	0	38	0	6	0	0	0	0	0	0	0	0	0	0	0	0	0	0	0	0	0	0	29
France	2014-08-28	Faveraye-Mâchelle - La Douve	M	M205	81.32	54	>0.2	0	0	0	0	0	0	0	0	0	0	0	0	0	0	0	0	0	0	0	0	4	0	1	0	0	0	0	0	0	0	0	0	0	0	0	0	0	0	0	0	0	74
France	2014-08-28	Faveraye-Mâchelle - La Douve	F	F228	79.48	54	0.6	0	0	0	0	0	0	0	0	0	0	0	0	0	0	0	0	0	0	0	0	36	0	7	0	0	0	0	0	0	0	0	0	0	0	0	0	0	0	0	0	0	0
France	2014-08-28	Faveraye-Mâchelle - La Douve	F	F229	79.11	54	0.2	0	0	0	0	0	0	0	0	0	0	0	0	0	0	0	0	0	0	0	0	4	0	0	0	0	0	2	0	0	0	0	0	0	0	0	0	0	0	0	0	0	0
France	2014-08-28	Faveraye-Mâchelle - La Douve	M	M206	71.29	45	/	1	0	0	0	0	0	0	0	0	0	0	0	0	0	0	0	0	0	0	0	0	0	0	0	0	0	0	0	0	0	0	0	0	0	0	0	0	0	0	0	0	0
France	2014-08-28	Faveraye-Mâchelle - La Douve	M	M207	57.71	23.5	/	1	0	0	0	0	0	0	0	0	0	0	0	0	0	0	0	0	0	0	0	0	0	0	0	0	0	0	0	0	0	0	0	0	0	0	0	0	0	0	0	0	0
France	2014-08-28	Faveraye-Mâchelle - Les Marchais	F	F230	100.31	112	1.2	0	0	0	0	0	0	0	0	0	0	0	0	0	0	0	0	0	0	0	0	150	0	0	0	0	0	2	0	0	0	0	0	0	1	0	0	0	0	0	0	0	0
France	2014-08-28	Faveraye-Mâchelle - Les Marchais	M	M208	67.73	43	0.4	0	0	0	0	0	0	0	0	0	0	0	0	0	0	0	0	0	0	0	0	17	0	0	0	0	0	0	0	0	0	0	0	0	1	0	0	0	0	0	0	0	19
France	2014-08-28	Faveraye-Mâchelle - Les Marchais	F	F231	90.94	78	0.2	0	0	0	0	0	0	0	0	0	0	0	0	0	0	0	0	0	0	0	0	8	0	0	0	0	0	0	0	0	0	0	0	0	0	0	0	0	0	0	0	0	0
France	2014-08-28	Faveraye-Mâchelle - Les Marchais	M	M209	74.08	58	1	0	0	0	0	0	0	0	0	0	0	0	0	0	0	0	0	0	0	0	0	0	0	0	0	0	0	0	0	0	0	0	0	0	1	0	0	0	0	0	0	0	45
France	2014-08-28	Faveraye-Mâchelle - Les Marchais	M	M210	72.52	52	/	1	0	0	0	0	0	0	0	0	0	0	0	0	0	0	0	0	0	0	0	0	0	0	0	0	0	0	0	0	0	0	0	0	0	0	0	0	0	0	0	0	0
France	2014-08-28	Faveraye-Mâchelle - Les Marchais	M	M211	78.14	64	0.8	0	0	0	0	0	0	0	0	0	0	0	0	0	0	0	0	0	0	0	0	0	0	0	0	0	0	0	0	0	0	0	0	0	1	0	0	0	0	0	0	0	0
France	2014-08-28	Faveraye-Mâchelle - Les Marchais	M	M212	71.73	54	0.6	0	0	0	0	0	0	0	0	0	0	0	0	0	0	0	0	0	0	0	0	0	0	0	0	0	0	0	0	0	0	0	0	0	1	0	0	0	0	0	0	0	0
France	2014-09-16	Le Grand Pré - Doué la Fontaine8	M	M236	69.03	35.5	/	1	0	0	0	0	0	0	0	0	0	0	0	0	0	0	0	0	0	0	0	0	0	0	0	0	0	0	0	0	0	0	0	0	0	0	0	0	0	0	0	0	0
France	2014-09-16	Chanzé - Faye d'Anjou5	F	F279	93.99	64	/	1	0	0	0	0	0	0	0	0	0	0	0	0	0	0	0	0	0	0	0	0	0	0	0	0	0	0	0	0	0	0	0	0	0	0	0	0	0	0	0	0	0
France	2014-09-16	Chanzé - Faye d'Anjou5	M	M240	78.98	48	/	1	0	0	0	0	0	0	0	0	0	0	0	0	0	0	0	0	0	0	0	0	0	0	0	0	0	0	0	0	0	0	0	0	0	0	0	0	0	0	0	0	0
France	2014-09-16	Chanzé - Faye d'Anjou5	M	M241	67.56	33.5	/	1	0	0	0	0	0	0	0	0	0	0	0	0	0	0	0	0	0	0	0	0	0	0	0	0	0	0	0	0	0	0	0	0	0	0	0	0	0	0	0	0	0
France	2014-09-16	Fontaine de la Bournée - Louresse-Rochemenier	F	F264	84.18	52	/	1	0	0	0	0	0	0	0	0	0	0	0	0	0	0	0	0	0	0	0	0	0	0	0	0	0	0	0	0	0	0	0	0	0	0	0	0	0	0	0	0	0
France	2014-09-16	Fontaine de la Bournée - Louresse-Rochemenier	F	F265	84.77	54	/	1	0	0	0	0	0	0	0	0	0	0	0	0	0	0	0	0	0	0	0	0	0	0	0	0	0	0	0	0	0	0	0	0	0	0	0	0	0	0	0	0	0
France	2014-09-16	Fontaine de la Bournée - Louresse-Rochemenier	M	M237	70.17	34	0.4	0	0	0	0	0	0	0	0	0	0	0	0	0	0	0	0	0	0	0	0	1	0	0	0	0	0	1	0	0	1	0	0	0	0	0	0	0	0	0	0	0	12
France	2014-09-16	Fontaine de la Bournée - Louresse-Rochemenier	M	M238	69.92	39	0.2	0	0	0	0	0	0	0	0	0	0	0	0	0	0	0	0	0	0	0	0	4	0	0	0	0	0	0	0	0	2	0	0	0	0	0	0	0	0	0	0	0	0
France	2014-09-16	Fontaine de la Bournée - Louresse-Rochemenier	F	F266	69.51	46	<0.2	0	0	0	0	0	0	0	0	0	0	0	0	0	0	0	0	0	0	0	0	1	0	1	0	0	0	0	0	0	0	0	0	0	0	0	0	0	0	0	0	0	0
France	2014-09-16	Fontaine de la Bournée - Louresse-Rochemenier	F	F267	91.89	76	2.8	0	0	0	0	0	0	0	0	0	0	0	0	0	0	0	0	0	0	0	0	0	0	0	1	0	0	0	0	0	70	0	0	0	0	0	0	0	0	0	0	0	96
France	2014-09-16	Fontaine de la Bournée - Louresse-Rochemenier	F	F268	98.68	86	0.2	0	0	0	0	0	0	0	0	0	0	0	0	0	0	0	0	0	0	0	0	0	0	0	0	0	0	0	0	0	4	0	0	0	0	0	0	0	0	0	0	0	0
France	2014-09-16	Fontaine de la Bournée - Louresse-Rochemenier	F	F269	99.65	94	0.6	0	0	0	0	0	0	0	0	0	0	0	0	0	0	0	0	0	0	0	0	0	0	0	1	0	0	0	0	0	0	0	0	0	0	0	0	0	0	0	0	0	41
France	2014-09-16	Fontaine de la Bournée - Louresse-Rochemenier	F	F270	88.55	70	/	1	0	0	0	0	0	0	0	0	0	0	0	0	0	0	0	0	0	0	0	0	0	0	0	0	0	0	0	0	0	0	0	0	0	0	0	0	0	0	0	0	0
France	2014-09-16	Fontaine de la Bournée - Louresse-Rochemenier	F	F271	78.11	48	<0.2	0	0	0	0	0	0	0	0	0	0	0	0	0	0	0	0	0	0	0	0	0	0	0	0	0	0	0	0	0	1	0	0	0	0	0	0	0	0	0	0	0	26
France	2014-09-16	Fontaine de la Bournée - Louresse-Rochemenier	F	F272	81.92	50	0.6	0	0	0	0	0	0	0	0	0	0	0	0	0	0	0	0	0	0	0	0	0	0	0	0	0	0	0	0	0	27	0	0	0	0	0	0	0	0	0	0	0	0
France	2014-09-16	Fontaine de la Bournée - Louresse-Rochemenier	F	F273	65.12	27	<0.2	0	0	0	0	0	0	0	0	0	0	0	0	0	0	0	0	0	0	0	0	0	0	0	0	0	0	0	0	0	1	0	0	0	0	0	0	0	0	0	0	0	0
France	2014-09-16	Fontaine de la Bournée - Louresse-Rochemenier	F	F274	81.59	52	<0.2	0	0	0	0	0	0	0	0	0	0	0	0	0	0	0	0	0	0	0	0	0	0	2	0	0	0	0	0	0	0	0	0	0	0	0	0	0	0	0	0	0	71
France	2014-09-16	Fontaine de la Bournée - Louresse-Rochemenier	F	F275	75.93	44	0.4	0	0	0	0	0	0	0	0	0	0	0	0	0	0	0	0	0	0	0	0	0	0	10	0	0	0	1	0	0	10	0	0	0	0	0	0	0	0	0	0	0	0
France	2014-09-16	Fontaine de la Bournée - Louresse-Rochemenier	F	F276	79.27	43	/	1	0	0	0	0	0	0	0	0	0	0	0	0	0	0	0	0	0	0	0	0	0	0	0	0	0	0	0	0	0	0	0	0	0	0	0	0	0	0	0	0	0
France	2014-09-16	Fontaine de la Bournée - Louresse-Rochemenier	M	M239	64.36	27	<0.2	0	0	0	0	0	0	0	0	0	0	0	0	0	0	0	0	0	0	0	0	0	0	0	0	0	0	0	0	0	1	0	0	0	0	0	0	0	0	0	0	0	16
France	2014-09-16	Fontaine de la Bournée - Louresse-Rochemenier	F	F277	78.22	45	0.6	0	0	0	0	0	0	0	0	0	0	0	0	0	0	0	0	0	0	0	0	0	0	0	0	0	0	0	0	0	26	0	0	0	0	0	0	0	0	0	0	0	0
France	2014-09-16	Fontaine de la Bournée - Louresse-Rochemenier	F	F278	77.59	44	<0.2	0	0	0	0	0	0	0	0	0	0	0	0	0	0	0	0	0	0	0	0	0	0	0	0	0	0	1	0	0	0	0	0	0	0	0	0	0	0	0	0	0	17
France	2014-09-16	Fontaine de la Bournée - Louresse-Rochemenier	M	M242	61.18	24	<0.2	0	0	0	0	0	0	0	0	0	0	0	0	0	0	0	0	0	0	0	0	0	0	0	0	0	0	0	0	0	2	0	0	0	0	0	0	0	0	0	0	0	0
France	2014-09-16	Fontaine de la Bournée - Louresse-Rochemenier	M	M243	65.68	30	<0.2	0	0	0	0	0	0	0	0	0	0	0	0	0	0	0	0	0	0	0	0	0	0	0	0	0	0	1	0	0	1	0	0	0	0	0	0	0	0	0	0	0	2
France	2014-09-16	Fontaine de la Bournée - Louresse-Rochemenier	F	F280	86.58	60	0.4	0	0	0	0	0	0	0	0	0	0	0	0	0	0	0	0	0	0	0	0	0	0	0	0	0	0	0	0	0	16	0	0	0	0	0	0	0	0	0	0	0	0
France	2014-09-16	Fontaine de la Bournée - Louresse-Rochemenier	F	F281	70.39	32	/	1	0	0	0	0	0	0	0	0	0	0	0	0	0	0	0	0	0	0	0	0	0	0	0	0	0	0	0	0	0	0	0	0	0	0	0	0	0	0	0	0	0
France	2014-09-16	Fontaine de la Bournée - Louresse-Rochemenier	F	F282	61.29	25	0.2	0	0	0	0	0	0	0	0	0	0	0	0	0	0	0	0	0	0	0	0	0	0	0	0	0	0	0	0	0	7	0	0	0	0	0	0	0	0	0	0	0	8
France	2014-09-16	Fontaine de la Bournée - Louresse-Rochemenier	F	F283	67.46	33	/	1	0	0	0	0	0	0	0	0	0	0	0	0	0	0	0	0	0	0	0	0	0	0	0	0	0	0	0	0	0	0	0	0	0	0	0	0	0	0	0	0	0
France	2014-09-16	Fontaine de la Bournée - Louresse-Rochemenier	M	M244	61.96	23	<0.2	0	0	0	0	0	0	0	0	0	0	0	0	0	0	0	0	0	0	0	0	1	0	0	0	0	0	0	0	0	1	0	0	0	0	0	0	0	0	0	0	0	0
France	2014-09-16	Fontaine de la Bournée - Louresse-Rochemenier	F	F284	60.6	21	0.2	0	0	0	0	0	0	0	0	0	0	0	0	0	0	0	0	0	0	0	0	0	0	0	0	0	0	0	0	0	6	0	0	0	0	0	0	0	0	0	0	0	38
France	2014-09-16	Fontaine de la Bournée - Louresse-Rochemenier	F	F285	64.57	25	/	1	0	0	0	0	0	0	0	0	0	0	0	0	0	0	0	0	0	0	0	0	0	0	0	0	0	0	0	0	0	0	0	0	0	0	0	0	0	0	0	0	0
France	2014-09-16	Fontaine de la Bournée - Louresse-Rochemenier	F	F286	47.38	11	/	1	0	0	0	0	0	0	0	0	0	0	0	0	0	0	0	0	0	0	0	0	0	0	0	0	0	0	0	0	0	0	0	0	0	0	0	0	0	0	0	0	0
France	2014-09-17	Argenton l'Eglise - Bourg	F	F287	86.97	54	0.2	0	0	0	0	0	0	0	0	0	0	0	0	0	0	0	0	0	0	0	0	0	0	0	0	0	0	0	0	0	0	0	0	0	0	0	0	1	0	0	0	0	0
France	2014-09-17	Argenton l'Eglise - Bourg	F	F288	91.95	72	/	1	0	0	0	0	0	0	0	0	0	0	0	0	0	0	0	0	0	0	0	0	0	0	0	0	0	0	0	0	0	0	0	0	0	0	0	0	0	0	0	0	0
France	2014-09-17	Argenton l'Eglise - Bourg	F	F289	78.21	56	/	1	0	0	0	0	0	0	0	0	0	0	0	0	0	0	0	0	0	0	0	0	0	0	0	0	0	0	0	0	0	0	0	0	0	0	0	0	0	0	0	0	0
France	2014-09-17	Argenton l'Eglise - Bourg	M	M245	66.3	32	0.4	0	0	0	0	0	0	0	0	0	0	0	0	0	0	0	0	0	0	0	0	0	0	0	0	0	0	1	0	0	3	0	0	0	0	0	0	0	0	0	0	0	41
France	2014-10-16	Doué la fontaine - Bois de l'enfer	F	F290	117.01	152	6.8	0	0	0	0	0	0	0	0	0	0	0	0	0	0	0	0	0	0	0	0	0	0	0	1	0	0	0	0	0	0	0	0	0	0	0	0	0	0	0	0	0	2
France	2014-10-16	Doué la fontaine - Bois de l'enfer	M	M246	57.18	26.5	0.4	0	0	0	0	0	0	0	0	0	0	0	0	0	0	0	0	0	0	0	0	1	0	0	0	0	0	0	0	0	0	0	0	0	2	0	0	0	0	0	0	0	12
France	2014-10-16	Doué la fontaine - Bois de l'enfer	F	F291	63.93	34	<0.2	0	0	0	0	0	0	0	0	0	0	0	0	1	0	0	0	0	0	0	0	0	0	0	0	0	0	0	0	0	0	0	0	0	0	0	0	0	0	0	0	0	0
France	2014-10-16	Doué la fontaine - Bois de l'enfer	M	M247	60.52	32	/	1	0	0	0	0	0	0	0	0	0	0	0	0	0	0	0	0	0	0	0	0	0	0	0	0	0	0	0	0	0	0	0	0	0	0	0	0	0	0	0	0	0
France	2014-10-16	Doué la fontaine - Bois de l'enfer	M	M248	57.31	28	0.6	0	0	0	0	0	0	0	0	0	0	0	0	1	0	0	0	0	1	0	0	0	0	0	0	0	0	0	0	0	0	0	0	0	0	0	0	0	0	0	0	0	1
France	2014-10-16	Doué la fontaine - Bois de l'enfer	F	F292	67.66	37.5	1	0	0	0	0	0	0	0	0	0	0	0	0	0	0	0	0	0	0	0	0	0	0	0	0	0	0	0	0	0	0	0	0	0	1	0	0	0	0	0	0	0	16
France	2014-10-16	Doué la fontaine - Bois de l'enfer	F	F293	61.44	29	/	1	0	0	0	0	0	0	0	0	0	0	0	0	0	0	0	0	0	0	0	0	0	0	0	0	0	0	0	0	0	0	0	0	0	0	0	0	0	0	0	0	0
France	2014-10-16	Doué la fontaine - Bois de l'enfer	F	F294	78.77	58	0.6	0	0	0	0	0	0	0	0	0	0	0	0	1	0	0	0	0	0	0	0	0	0	0	0	0	0	0	0	0	0	0	0	0	0	0	0	0	0	0	0	0	0
France	2014-10-16	Doué la fontaine - Bois de l'enfer	F	F295	60.11	26	/	1	0	0	0	0	0	0	0	0	0	0	0	0	0	0	0	0	0	0	0	0	0	0	0	0	0	0	0	0	0	0	0	0	0	0	0	0	0	0	0	0	0
France	2014-10-16	Doué la fontaine - Bois de l'enfer	F	F296	72.71	49	1.2	0	0	0	0	0	0	0	0	0	0	0	0	0	0	0	0	0	0	0	0	0	0	0	0	0	0	0	0	0	0	0	0	0	1	2	0	0	0	0	0	0	32
France	2014-10-16	Doué la fontaine - Bois de l'enfer	M	M249	58.55	26.5	/	1	0	0	0	0	0	0	0	0	0	0	0	0	0	0	0	0	0	0	0	0	0	0	0	0	0	0	0	0	0	0	0	0	0	0	0	0	0	0	0	0	0
France	2014-10-16	Doué la fontaine - Bois de l'enfer	F	F297	67.09	40.5	/	1	0	0	0	0	0	0	0	0	0	0	0	0	0	0	0	0	0	0	0	0	0	0	0	0	0	0	0	0	0	0	0	0	0	0	0	0	0	0	0	0	0
France	2014-10-16	Doué la fontaine - Bois de l'enfer	F	F298	66.82	37.5	0.2	0	0	0	0	0	0	0	0	0	0	0	0	1	0	0	0	0	0	0	0	0	0	0	0	0	0	0	0	0	0	0	0	0	0	0	0	0	0	0	0	0	4
France	2014-10-16	Saint-Just sur Dive - Gastines	M	M250	84.37	68	/	1	0	0	0	0	0	0	0	0	0	0	0	0	0	0	0	0	0	0	0	0	0	0	0	0	0	0	0	0	0	0	0	0	0	0	0	0	0	0	0	0	0
France	2014-10-16	Saint-Just sur Dive - Gastines	M	M251	78.39	60	0.6	0	0	0	0	0	0	0	0	0	0	0	0	0	0	0	0	0	0	0	0	0	0	0	0	0	0	0	0	0	0	0	0	0	2	0	0	0	0	0	0	0	0
France	2014-10-16	Saint-Just sur Dive - Gastines	M	M252	60.23	28	0.2	0	0	0	0	0	0	0	0	0	0	0	0	0	0	0	0	0	0	0	0	0	0	0	0	0	0	0	0	0	0	0	0	0	0	0	0	1	0	0	0	0	12
France	2014-10-16	Saint-Just sur Dive - Gastines	F	F299	101.98	100	/	1	0	0	0	0	0	0	0	0	0	0	0	0	0	0	0	0	0	0	0	0	0	0	0	0	0	0	0	0	0	0	0	0	0	0	0	0	0	0	0	0	0
Portugal	2014-07-31	Entre Viveiros e Fábrica da Pólvora	F	X 14.1	60.15	28.41	0.3002	0	0	0	0	0	0	0	0	0	0	0	0	0	0	0	0	0	0	0	0	0	0	1	0	0	3	0	0	0	0	0	0	0	0	0	1	0	1	0	0	0	0
Portugal	2014-07-31	Entre Viveiros e Fábrica da Pólvora	M	X 14.2	51.5	20.68	0.189	0	0	0	0	0	0	0	0	0	0	0	0	0	0	0	0	0	0	0	0	2	0	39	0	0	3	0	0	0	0	0	0	0	0	0	2	0	0	3	0	0	0
Portugal	2014-07-31	Entre Viveiros e Fábrica da Pólvora	M	X 14.3	58.34	21.76	0.081	0	0	0	0	0	0	0	0	0	0	0	0	0	0	0	0	0	0	0	0	2	0	16	0	0	0	0	0	0	0	0	0	0	0	0	0	0	0	1	0	0	0
Portugal	2014-07-31	Entre Viveiros e Fábrica da Pólvora	M	X 14.4	51.12	18.95	0.0521	0	0	0	0	0	0	0	0	0	0	0	0	0	0	0	0	0	0	0	0	1	0	1	1	0	0	0	0	0	1	0	0	0	0	0	0	0	0	0	0	0	0
Portugal	2014-07-31	Entre Viveiros e Fábrica da Pólvora	F	X 14.5	54.08	19.11	0.1645	0	0	0	0	0	0	0	0	0	0	0	0	0	0	0	0	0	0	0	0	1	0	2	0	0	4	0	0	0	0	0	0	0	0	0	0	0	0	0	0	0	0
Portugal	2014-07-31	Entre Viveiros e Fábrica da Pólvora	M	X 14.6	50.85	19.54	0.1046	0	0	0	0	0	0	0	0	0	0	0	0	0	0	0	0	0	0	0	0	1	0	6	0	0	0	0	0	0	0	0	0	0	0	0	2	0	0	0	0	0	0
Portugal	2014-07-31	Entre Viveiros e Fábrica da Pólvora	F	X 14.7	53.05	15.85	0.053	0	0	0	0	0	0	0	0	0	0	0	0	0	0	0	0	0	0	0	0	3	0	5	0	0	0	0	0	0	0	0	0	0	0	0	0	0	0	0	0	0	0
Portugal	2014-07-31	Entre Viveiros e Fábrica da Pólvora	F	X 14.8	58.40	22.57	0.3431	0	0	0	0	0	0	0	0	0	0	0	0	0	0	0	0	0	0	0	0	6	0	52	0	0	5	0	0	0	0	0	0	0	0	0	0	0	0	0	0	0	0
Portugal	2014-07-31	Entre Viveiros e Fábrica da Pólvora	M	X 14.9	61.5	38.79	0.1553	0	0	0	0	0	0	0	0	0	0	0	0	0	0	0	0	0	0	0	0	9	0	20	0	0	2	0	0	0	0	0	0	0	0	0	0	0	0	3	0	0	0
Portugal	2014-07-31	Entre Viveiros e Fábrica da Pólvora	M	X 14.10	50.64	21.87	0.3354	0	0	0	0	0	0	0	0	0	0	0	0	0	0	0	0	0	0	0	0	7	0	45	0	0	10	0	0	0	0	0	0	0	0	0	0	0	0	2	0	0	0
Portugal	2014-07-22	Fábrica da Pólvora	M	X 14.11	54.71	26.32	0.3438	0	0	0	0	0	0	0	0	0	0	0	0	0	0	0	0	0	0	0	0	2	0	40	0	0	0	0	0	0	0	0	0	0	0	0	0	0	0	0	0	0	0
Portugal	2014-07-22	Fábrica da Pólvora	F	X 14.12	55.13	23.26	0.1726	0	0	0	0	0	0	0	0	0	0	0	0	0	0	0	0	0	0	0	0	0	0	0	0	0	3	0	0	0	0	0	0	0	0	0	0	0	0	0	0	0	0
Portugal	2014-07-22	Fábrica da Pólvora	M	X 14.13	50.87	18.68	0.0509	0	0	0	0	0	0	0	0	0	0	0	0	0	0	0	0	0	0	0	0	0	0	0	0	0	0	0	0	0	0	0	0	0	0	0	1	0	0	0	0	0	0
Portugal	2014-07-22	Fábrica da Pólvora	F	X 14.14	48.74	21.52	0.5809	0	0	0	0	0	0	0	0	0	0	0	0	0	0	0	0	0	0	0	0	0	0	35	0	0	0	0	0	0	0	0	0	0	0	0	0	0	0	1	0	0	0
Portugal	2014-07-22	Fábrica da Pólvora	F	X 14.15	48.17	16.43	0.617	0	0	0	0	0	0	0	0	0	0	0	0	0	0	0	0	0	0	0	0	4	0	118	0	0	1	0	0	0	1	0	0	0	0	0	2	0	0	4	0	0	0
Portugal	2014-07-22	Fábrica da Pólvora	F	X 14.16	55.63	18.97	0.0862	0	0	0	0	0	0	0	0	0	0	0	0	0	0	0	0	0	0	0	0	7	0	2	0	0	1	0	0	0	1	0	0	0	0	0	20	0	1	2	0	0	0
Portugal	2014-07-22	Fábrica da Pólvora	F	X 14.17	44.99	16.73	0.8631	0	0	0	0	0	0	0	0	0	0	0	0	0	0	0	0	0	0	0	0	4	0	50	0	0	4	0	0	0	0	0	0	0	0	0	0	0	0	2	0	0	0
Portugal	2014-07-22	Fábrica da Pólvora	F	X 14.18	60.40	24.22	0.3299	0	0	0	0	0	0	0	0	0	0	0	0	0	0	0	0	0	0	0	0	1	0	13	0	0	2	0	0	0	0	0	0	0	0	0	0	0	0	3	0	0	0
Portugal	2014-07-22	Fábrica da Pólvora	F	X 14.19	44.46	23.8	0.1048	0	0	0	0	0	0	0	0	0	0	0	0	0	0	0	0	0	0	0	0	0	0	4	0	0	0	0	0	0	0	0	0	0	0	0	0	0	0	0	0	0	0
Portugal	2014-07-22	Fábrica da Pólvora	F	X 14.20	51.81	16.89	0.1079	0	0	0	0	0	0	0	0	0	0	0	0	0	0	0	0	0	0	0	0	1	0	47	0	0	0	0	0	0	0	0	0	0	0	0	0	0	0	0	0	0	0
Portugal	2014-07-22	Fábrica da Pólvora	F	X 14.21	49.26	16.99	1.1334	0	0	0	0	0	0	0	0	0	0	0	0	0	0	0	0	0	0	0	0	7	0	430	0	0	1	0	0	0	0	0	0	0	0	0	2	0	0	2	0	0	0
Portugal	2014-07-16	Entre Tributário e Lugar do Bico	J	X 14.22	43.37	9.03	0.101	0	0	0	0	0	0	0	0	0	0	0	0	0	0	0	0	0	0	0	0	9	0	3	0	0	2	0	0	0	0	0	0	0	0	0	1	0	0	0	0	0	0
Portugal	2014-07-16	Entre Tributário e Lugar do Bico	M	X 14.23	44.06	15.85	0.1556	0	0	0	0	0	0	0	0	0	0	0	0	0	0	0	0	0	0	0	0	3	0	1	0	0	0	0	0	0	0	0	0	0	0	0	0	0	0	0	0	0	0
Portugal	2014-07-16	Entre Tributário e Lugar do Bico	F	X 14.24	56.32	17.6	0.1593	0	0	0	0	0	0	0	0	0	0	0	0	0	0	0	0	0	0	0	0	1	0	2	0	0	5	0	0	0	0	0	0	0	0	0	1	0	0	2	0	0	0
Portugal	2014-07-16	Entre Tributário e Lugar do Bico	F	X 14.25	47.11	19.11	0.1172	0	0	0	0	0	0	0	0	0	0	0	0	0	0	0	0	0	0	0	0	1	0	4	0	0	1	0	0	0	0	0	0	0	0	0	0	0	0	0	0	0	0
Portugal	2014-07-16	Entre Tributário e Lugar do Bico	M	X 14.26	52.38	15.75	0.0324	1	0	0	0	0	0	0	0	0	0	0	0	0	0	0	0	0	0	0	0	0	0	0	0	0	0	0	0	0	0	0	0	0	0	0	0	0	0	0	0	0	0
Portugal	2014-07-16	Entre Tributário e Lugar do Bico	F	X 14.27	46.47	14.67	0.5495	0	0	0	0	0	0	0	0	0	0	0	0	0	0	0	0	0	0	0	1	2	0	10	0	0	5	0	0	0	0	0	0	0	0	1	6	0	0	1	0	0	0
Portugal	2014-07-16	Entre Tributário e Lugar do Bico	F	X 14.28	54.16	26.62	0.1011	0	0	0	0	0	0	0	0	0	0	0	0	0	0	0	0	0	0	0	0	3	0	1	0	0	2	0	0	0	0	0	0	0	0	0	0	0	0	0	0	0	0
Portugal	2014-07-16	Entre Tributário e Lugar do Bico	F	X 14.29	57.14	19.59	0.0409	1	0	0	0	0	0	0	0	0	0	0	0	0	0	0	0	0	0	0	0	1	0	0	0	0	0	0	0	0	0	0	0	0	0	0	0	0	0	0	0	0	0
Portugal	2014-07-16	Entre Tributário e Lugar do Bico	F	X 14.30	51.85	18.55	0.2033	0	0	0	0	0	0	0	0	0	0	0	0	0	0	0	0	0	0	0	0	2	0	2	0	0	1	0	0	0	0	0	0	0	0	0	0	0	0	1	0	0	0
Portugal	2014-07-16	Entre Tributário e Lugar do Bico	F	X 14.31	49.84	23.1	0.2039	0	0	0	0	0	0	0	0	0	0	0	0	0	0	0	0	0	0	0	0	6	0	10	0	0	2	0	0	0	0	0	0	0	0	0	7	0	0	4	0	0	0
Portugal	2014-07-16	Entre Tributário e Lugar do Bico	F	X 14.32	56.15	20.83	0.14	0	0	0	0	0	0	0	0	0	0	0	0	0	0	0	0	0	0	0	0	8	0	23	0	0	1	0	0	0	0	0	0	0	0	0	2	0	0	4	0	0	0
Portugal	2014-07-16	Entre Tributário e Lugar do Bico	M	X 14.33	47.83	17.43	0.0783	0	0	0	0	0	0	0	0	0	0	0	0	0	0	0	0	0	0	0	0	5	0	0	0	0	0	0	0	0	0	0	0	0	0	0	0	0	0	0	0	0	0
Portugal	2014-07-16	Entre Tributário e Lugar do Bico	M	X 14.34	59.22	27.42	0.0879	0	0	0	0	0	0	0	0	0	0	0	0	0	0	0	0	0	0	0	0	1	0	1	0	0	1	0	0	0	0	0	0	0	0	0	0	0	0	2	0	0	0
Portugal	2014-07-16	Entre Tributário e Lugar do Bico	F	X 14.35	46.08	20.2	0.1556	0	0	0	0	0	0	0	0	0	0	0	0	0	0	0	0	0	0	0	0	0	0	5	0	0	1	0	0	0	0	0	0	0	0	0	0	0	0	1	0	0	0
Portugal	2014-07-16	Lugar do Bico	M	X 14.36	41.64	18.94	0.0955	0	0	0	0	0	0	0	0	0	0	0	0	0	0	0	0	0	0	0	0	3	0	1	0	0	0	0	0	0	0	0	0	0	0	0	0	0	0	0	0	0	0
Portugal	2014-07-16	Lugar do Bico	M	X 14.37	44.73	17.06	0.2044	0	0	0	0	0	0	0	0	0	0	0	0	0	0	0	0	0	0	0	0	9	0	0	0	0	0	0	0	0	0	0	0	0	0	0	0	0	0	0	0	0	0
Portugal	2014-07-14	Fábrica da Pólvora	F	X 14.39	60.51	29.63	0.2337	0	0	0	0	0	0	0	0	0	0	0	0	0	0	0	0	0	0	0	0	6	0	1	0	0	2	0	0	0	0	0	0	0	0	0	0	0	0	1	0	0	0
Portugal	2014-07-14	Fábrica da Pólvora	M	X 14.40	43.62	14.43	0.221	0	0	0	0	0	0	0	0	0	0	0	0	0	0	0	0	0	0	0	0	3	0	11	0	0	1	0	0	0	0	0	0	0	0	0	1	0	0	2	0	0	0
Portugal	2014-07-14	Fábrica da Pólvora	M	X 14.41	48.57	15.27	0.1264	0	0	0	0	0	0	0	0	0	0	0	0	0	0	0	0	0	0	0	0	7	0	4	0	0	1	0	0	0	0	0	0	0	0	0	0	0	0	2	0	0	0
Portugal	2014-07-14	Fábrica da Pólvora	F	X 14.42	49.25	18.9	0.2445	0	0	0	0	0	0	0	0	0	0	0	0	2	0	0	0	0	0	0	0	4	0	1	0	0	4	0	0	0	1	0	0	0	0	0	0	0	0	0	0	0	0
Portugal	2014-07-14	Fábrica da Pólvora	F	X 14.43	57.60	24.19	0.2536	0	0	0	0	0	0	0	0	0	0	0	0	0	0	0	0	0	0	0	0	3	0	2	0	0	0	0	0	0	0	0	0	0	0	0	0	0	0	1	0	0	0
Portugal	2014-07-14	Fábrica da Pólvora	M	X 14.44	56.18	22.7	0.4497	0	0	0	0	0	0	0	0	0	0	0	0	0	0	0	0	0	0	0	0	6	0	20	0	0	13	0	0	0	0	0	0	0	0	0	0	0	0	4	0	0	0
Portugal	2014-07-14	Fábrica da Pólvora	M	X 14.45	46.09	13.03	0.157	0	0	0	0	0	0	0	0	0	0	0	0	0	0	0	0	0	0	0	0	3	0	5	0	0	4	0	0	0	1	0	0	0	0	0	0	0	0	0	0	0	0
Portugal	2014-07-14	Fábrica da Pólvora	F	X 14.46	53.29	20.5	0.1966	0	0	0	0	0	0	0	0	0	0	0	0	0	0	0	0	0	0	0	0	0	0	15	0	0	3	0	0	0	0	0	0	0	0	0	0	0	0	2	0	0	0
Portugal	2014-07-14	Fábrica da Pólvora	M	X 14.47	50.84	17.52	0.0718	0	0	0	0	0	0	0	0	0	0	0	0	0	0	0	0	0	0	0	0	0	0	2	0	0	1	0	0	0	0	0	0	0	0	0	0	0	0	0	0	0	0
Portugal	2014-07-14	Fábrica da Pólvora	M	X 14.48	48.45	16.59	0.5756	0	0	0	0	0	0	0	0	0	0	0	0	0	0	0	0	0	0	0	0	0	0	65	0	0	0	0	0	0	0	0	0	0	0	0	0	0	0	2	0	0	0
Portugal	2014-07-14	Fábrica da Pólvora	F	X 14.49	55.85	24.24	0.14	0	0	0	0	0	0	0	0	0	0	0	0	0	0	0	0	0	0	0	0	0	0	1	0	0	2	0	0	0	0	0	0	0	0	0	0	0	0	0	0	0	0
Portugal	2014-07-14	Fábrica da Pólvora	F	X 14.50	50.83	17.8	0.074	0	0	0	0	0	0	0	0	0	0	0	0	0	0	0	0	0	0	0	0	1	0	8	0	0	0	0	0	0	0	0	0	0	0	0	0	0	0	0	0	0	0
Portugal	2014-07-14	Fábrica da Pólvora	M	X 14.51	47.21	15.22	0.2123	0	0	0	0	0	0	0	0	1	0	0	0	0	0	0	0	0	0	0	0	2	0	16	0	0	5	0	0	0	0	0	0	0	0	0	0	0	0	3	0	0	0
Portugal	2014-07-14	Fábrica da Pólvora	M	X 14.52	47.58	16.44	0.068	0	0	0	0	0	0	0	0	0	0	0	0	0	0	0	0	0	0	0	0	1	0	14	0	0	0	0	0	0	0	0	0	0	0	0	0	0	0	0	0	0	0
Portugal	2014-07-24	Entre Lugar do Bico e Ponte de S. Marcos	F	X 14.53	66.68	39.94	0.2906	0	0	0	0	0	0	0	0	0	0	0	0	0	0	0	0	0	0	0	0	1	0	7	0	0	1	0	0	0	0	0	0	0	0	0	0	0	0	2	0	0	0
Portugal	2014-07-24	Entre Lugar do Bico e Ponte de S. Marcos	M	X 14.54	53.19	19.98	0.247	0	0	0	0	0	0	0	0	0	0	0	0	0	0	0	0	0	0	0	0	2	0	0	0	0	0	0	0	0	0	0	0	0	0	0	0	0	0	0	0	0	0
Portugal	2014-07-24	Entre Lugar do Bico e Ponte de S. Marcos	F	X 14.55	62.97	34.03	0.3248	0	0	0	0	0	0	0	0	0	0	0	0	0	0	0	0	0	0	0	0	9	0	18	0	0	1	0	0	0	0	0	0	0	0	0	1	0	0	1	0	0	0
Portugal	2014-07-24	Entre Lugar do Bico e Ponte de S. Marcos	F	X 14.56	61.50	30.01	0.1153	0	0	0	0	0	0	0	0	0	0	0	0	0	0	0	0	0	0	0	0	9	0	0	0	0	0	0	0	0	0	0	0	0	0	0	0	0	0	0	0	0	0
Portugal	2014-07-24	Entre Lugar do Bico e Ponte de S. Marcos	M	X 14.57	50.66	16.45	0.3674	0	0	0	0	0	0	0	0	0	0	0	0	0	0	0	0	0	0	0	0	1	0	0	0	0	0	0	0	0	0	0	0	0	0	1	0	0	0	0	0	0	0
Portugal	2014-07-24	Entre Lugar do Bico e Ponte de S. Marcos	M	X 14.58	56.21	22.95	0.1965	0	0	0	0	0	0	0	0	0	0	0	0	0	0	0	0	0	0	0	0	1	0	13	0	0	1	0	0	0	0	0	0	0	0	0	1	0	0	0	0	0	0
Portugal	2014-07-24	Entre Lugar do Bico e Ponte de S. Marcos	F	X 14.59	63.25	36.7	0.2516	0	0	0	0	0	0	0	0	0	0	0	0	0	0	0	0	0	0	0	0	1	0	1	0	0	0	0	0	0	0	0	0	0	0	0	0	0	0	0	0	0	0
Portugal	2014-07-24	Entre Lugar do Bico e Ponte de S. Marcos	F	X 14.60	60.13	24.77	0.0937	0	0	0	0	0	0	0	0	0	0	0	0	0	0	0	0	0	0	0	0	0	0	1	0	0	0	0	0	0	0	0	0	0	0	0	0	0	0	0	0	0	0
Portugal	2014-07-24	Entre Lugar do Bico e Ponte de S. Marcos	M	X 14.61	56.26	24.12	0.6009	0	0	0	0	0	0	0	0	0	0	0	0	0	0	0	0	0	0	0	0	0	0	27	0	0	0	0	0	0	0	0	0	0	0	0	0	0	0	0	0	0	0
Portugal	2014-07-24	Entre Lugar do Bico e Ponte de S. Marcos	M	X 14.62	52.89	19.52	0.2277	0	0	0	0	0	0	0	0	0	0	0	0	0	0	0	0	0	0	0	0	0	0	1	0	0	0	0	0	0	8	0	0	0	0	0	0	0	0	0	0	0	0
Portugal	2014-07-15	Entre Fábrica da Pólvora e Tributário	M	X 14.63	45.42	12.75	0.0798	0	0	0	0	0	0	0	0	0	0	0	0	0	0	0	0	0	0	0	0	1	0	27	0	0	0	0	0	0	0	0	0	0	0	0	0	0	0	0	0	0	0
Portugal	2014-07-15	Entre Fábrica da Pólvora e Tributário	M	X 14.64	53.94	18.87	0.0549	0	0	0	0	0	0	0	0	0	0	0	0	0	0	0	0	0	0	0	0	1	0	0	0	0	0	0	0	0	0	0	0	0	0	0	0	0	0	0	0	0	0
Portugal	2014-07-15	Entre Fábrica da Pólvora e Tributário	F	X 14.65	55.09	24.74	0.4482	0	0	0	0	0	0	0	0	0	0	0	0	0	0	0	0	0	0	0	0	0	0	1	0	0	1	0	0	0	1	0	0	0	0	0	1	0	0	0	0	0	0
Portugal	2014-07-15	Entre Fábrica da Pólvora e Tributário	M	X 14.66	52.41	20.4	0.0437	0	0	0	0	0	0	0	0	0	0	0	0	0	0	0	0	0	0	0	0	0	0	11	0	0	0	0	0	0	0	0	0	0	0	0	0	0	0	0	0	0	0
Portugal	2014-07-15	Entre Fábrica da Pólvora e Tributário	M	X 14.67	40.93	12.54	0.0353	0	0	0	0	0	0	0	0	0	0	0	0	0	0	0	0	0	0	0	0	0	0	0	0	0	0	0	0	0	0	0	0	0	0	0	1	0	0	0	0	0	0
Portugal	2014-07-15	Entre Fábrica da Pólvora e Tributário	M	X 14.68	56.71	22.44	0.215	0	0	0	0	0	0	0	0	0	0	0	0	0	0	0	0	0	0	0	0	7	0	46	0	0	1	0	0	0	0	0	0	0	0	0	0	0	0	2	0	0	0
Portugal	2014-07-15	Entre Fábrica da Pólvora e Tributário	J	X 14.69	47.46	15.2	0.1082	0	0	0	0	0	0	0	0	0	0	0	0	0	0	0	0	0	0	0	0	7	0	0	0	0	0	0	0	0	0	0	0	0	0	0	0	0	0	0	0	0	0
Portugal	2014-07-15	Entre Fábrica da Pólvora e Tributário	F	X 14.70	52.12	17.59	0.2046	0	0	0	0	0	0	0	0	0	1	0	0	0	0	0	0	0	0	0	0	0	0	42	0	0	3	0	0	0	2	0	0	0	0	0	0	0	0	0	0	0	0
Portugal	2014-07-15	Entre Fábrica da Pólvora e Tributário	M	X 14.71	42.71	11.09	0.097	0	0	0	0	0	0	0	0	0	0	0	0	0	0	0	0	0	0	0	0	0	0	0	0	0	0	0	0	0	2	0	0	0	0	0	0	0	0	0	0	0	0
Portugal	2014-07-15	Entre Fábrica da Pólvora e Tributário	M	X 14.72	53.57	19.2	0.0684	0	0	0	0	0	0	0	0	0	0	0	0	0	0	0	0	0	0	0	0	0	0	1	0	0	0	0	0	0	3	0	0	0	0	0	2	0	0	0	0	0	0
Portugal	2014-07-15	Entre Fábrica da Pólvora e Tributário	F	X 14.73	49.08	18.79	0.0985	0	0	0	0	0	0	0	0	0	0	0	0	0	0	0	0	0	0	0	0	0	8	3	0	0	0	0	0	0	2	0	0	0	0	0	0	0	0	0	0	0	0
Portugal	2014-07-15	Entre Fábrica da Pólvora e Tributário	F	X 14.74	50.64	15.53	0.1734	0	0	0	0	0	0	0	0	0	0	0	0	0	0	0	0	0	0	0	0	1	1	0	0	0	0	0	0	0	2	0	0	0	0	0	0	0	0	0	0	0	0
Portugal	2014-07-15	Entre Fábrica da Pólvora e Tributário	M	X 14.75	51.26	19.82	0.106	0	0	0	0	0	0	0	0	0	0	0	0	0	0	0	0	0	0	0	0	1	0	41	0	0	1	0	0	0	0	0	0	0	0	0	1	0	0	0	0	0	0
Portugal	2014-07-15	Entre Fábrica da Pólvora e Tributário	M	X 14.76	53.45	18.29	0.2093	0	0	0	0	0	0	0	0	0	0	0	0	0	0	0	0	0	0	0	0	1	0	0	0	0	0	0	0	0	0	0	0	0	0	0	0	0	0	0	0	0	0
Portugal	2014-07-15	Fábrica da Pólvora	M	X 14.77	49.37	19.97	0.1915	0	0	0	0	0	0	0	0	0	0	0	0	0	0	0	0	0	0	0	0	3	0	6	0	0	0	0	0	0	0	0	0	0	0	0	0	0	0	0	0	0	0
Portugal	2014-07-15	Fábrica da Pólvora	M	X 14.78	49.08	15.32	0.0652	0	0	0	0	0	0	0	0	0	0	0	0	0	0	0	0	0	0	0	0	2	0	24	0	0	0	0	0	0	0	0	0	0	0	0	0	0	0	0	0	0	0
Portugal	2014-07-15	Fábrica da Pólvora	F	X 14.79	51.55	22.57	0.2926	0	0	0	0	0	0	0	0	0	0	0	0	0	0	0	0	0	0	0	0	2	0	18	0	0	2	0	0	0	0	0	0	0	0	0	0	0	0	2	0	0	0
Portugal	2014-07-15	Fábrica da Pólvora	M	X 14.80	51.08	17.2	0.0853	0	0	0	0	0	0	0	0	0	0	0	0	0	0	0	0	0	0	0	0	5	0	5	0	0	0	0	0	0	0	0	0	0	0	0	0	0	0	0	0	0	0
Portugal	2014-07-15	Fábrica da Pólvora	M	X 14.81	49.18	20.13	0.1739	0	0	0	0	0	0	0	0	0	0	0	0	0	0	0	0	0	0	0	0	4	0	18	0	0	0	0	0	0	0	0	0	0	0	0	1	0	0	3	0	0	0
Portugal	2014-07-15	Fábrica da Pólvora	M	X 14.82	52.99	16.78	0.071	0	0	0	0	0	0	0	0	0	0	0	0	0	0	0	0	0	0	0	0	4	0	2	0	0	0	0	0	0	0	0	0	0	0	0	0	0	0	0	0	0	0
Portugal	2014-07-15	Fábrica da Pólvora	F	X 14.83	58.89	27.2	0.4978	0	0	0	0	0	0	0	0	0	0	0	0	0	0	0	0	0	0	0	0	5	0	1	0	0	8	0	0	0	7	0	0	0	0	0	0	0	0	0	0	0	0
Portugal	2014-07-15	Fábrica da Pólvora	M	X 14.84	50.78	13.33	0.1278	0	0	0	0	0	0	0	0	0	0	0	0	0	0	0	0	0	0	0	0	3	0	32	0	0	0	0	0	0	0	0	0	0	0	0	2	0	0	1	0	0	0
Portugal	2014-07-15	Fábrica da Pólvora	M	X 14.85	48.57	18.67	0.0262	0	0	0	0	0	0	0	0	0	0	0	0	0	0	0	0	0	0	0	0	1	0	7	0	0	0	0	0	0	0	0	0	0	0	0	0	0	0	1	0	0	0
Portugal	2014-07-15	Fábrica da Pólvora	F	X 14.87	55.96	24.45	0.0944	0	0	0	0	0	0	0	0	0	0	0	0	0	0	0	0	0	0	0	0	0	0	0	0	0	1	0	0	0	0	0	0	0	0	0	0	0	0	0	0	0	0
Portugal	2014-07-15	Fábrica da Pólvora	F	X 14.88	53.46	18.68	0.1267	0	0	0	0	0	0	0	0	0	0	0	0	0	0	0	0	0	0	0	0	1	0	20	0	0	0	0	0	0	0	0	0	0	0	0	2	0	0	0	0	0	0
Portugal	2014-07-11	Entre Viveiros e Fábrica da Polvora	F	X 14.89	74.37	68.58	0.4423	0	0	0	0	0	0	0	0	0	0	0	0	0	0	0	0	0	0	0	0	2	0	4	0	0	0	0	0	0	0	0	0	0	0	0	0	0	0	1	0	0	0
Portugal	2014-07-11	Entre Viveiros e Fábrica da Polvora	M	X 14.90	67.75	44	0.2272	0	0	0	0	0	0	0	0	0	0	0	0	0	0	0	0	0	0	0	0	2	0	2	0	0	1	0	0	0	0	0	0	0	0	0	0	0	0	0	0	0	0
Portugal	2014-07-11	Entre Viveiros e Fábrica da Polvora	F	X 14.91	58.02	29.38	0.195	0	0	0	0	0	0	0	0	0	0	0	0	1	0	0	0	0	0	0	0	2	0	3	0	0	3	0	0	0	1	0	0	0	0	0	3	0	0	2	0	0	0
Portugal	2014-07-11	Entre Viveiros e Fábrica da Polvora	F	X 14.92	59.26	23.38	0.2024	0	0	0	0	0	0	0	0	0	0	0	0	0	0	0	0	0	0	0	0	3	1	6	0	0	0	0	0	0	0	0	0	0	0	0	4	0	0	1	0	0	0
Portugal	2014-07-11	Entre Viveiros e Fábrica da Polvora	M	X 14.93	49.21	18.08	0.1837	0	0	0	0	0	0	0	0	0	0	0	0	0	0	0	0	0	0	0	0	2	0	10	0	0	1	0	1	0	1	0	0	0	0	0	3	0	0	0	0	0	0
Portugal	2014-07-11	Entre Viveiros e Fábrica da Polvora	F	X 14.94	55.21	22.04	0.1327	0	0	0	0	0	0	0	0	0	0	0	0	0	0	0	0	0	0	0	0	0	0	4	0	0	0	0	0	0	0	0	0	0	0	0	1	0	0	0	0	0	0
Portugal	2014-07-11	Entre Viveiros e Fábrica da Polvora	F	X 14.95	54.38	24.38	0.0757	0	0	0	0	0	0	0	0	0	0	0	0	0	0	0	0	0	0	0	0	0	0	3	0	0	0	0	0	0	2	0	0	0	0	0	0	0	0	0	0	0	0
Portugal	2014-07-11	Entre Viveiros e Fábrica da Polvora	M	X 14.96	45.88	19.6	0.0764	0	0	0	0	0	0	0	0	0	0	0	0	0	0	0	0	0	0	0	0	2	4	3	0	0	0	0	0	0	0	0	0	0	0	0	1	0	0	3	0	0	0
Portugal	2014-07-11	Entre Viveiros e Fábrica da Polvora	F	X 14.97	56.48	26.43	0.2569	0	0	0	0	0	0	0	0	0	0	0	0	0	0	0	0	0	0	0	0	2	0	22	0	0	2	0	0	0	0	0	0	0	0	0	0	0	0	0	0	0	0
Portugal	2014-07-11	Entre Viveiros e Fábrica da Polvora	M	X 14.98	52.38	19.93	0.1617	0	0	0	0	0	0	0	0	0	0	0	0	0	0	0	0	0	0	0	0	0	0	16	0	0	0	0	0	0	0	0	0	0	0	0	0	0	0	2	0	0	0
Portugal	2014-07-11	Entre Viveiros e Fábrica da Polvora	M	X 14.99	51.87	25.61	0.1245	0	0	0	0	0	0	0	0	0	0	0	0	0	0	0	0	0	0	0	0	0	0	5	0	0	0	0	0	0	0	0	0	0	0	0	2	0	0	1	0	0	0
Portugal	2014-07-11	Entre Viveiros e Fábrica da Polvora	M	X 14.100	56.01	25.53	0.174	0	0	0	0	0	0	0	0	0	0	0	0	0	0	0	0	0	0	0	0	0	0	1	0	0	0	0	0	0	0	0	0	0	0	0	0	0	0	0	0	0	0
Portugal	2014-07-11	Entre Viveiros e Fábrica da Polvora	M	X 14.101	51.13	26.11	0.1104	0	0	0	0	0	0	0	0	0	0	0	0	0	0	0	0	0	0	0	0	1	4	10	0	0	0	0	0	0	1	0	0	0	0	0	1	0	0	1	0	0	0
Portugal	2014-07-11	Entre Viveiros e Fábrica da Polvora	M	X 14.102	53.44	23.67	0.0677	1	0	0	0	0	0	0	0	0	0	0	0	0	0	0	0	0	0	0	0	1	0	0	0	0	0	0	0	0	0	0	0	0	0	0	0	0	0	0	0	0	0
Portugal	2014-07-16	Entre Lugar do Bico e Ponte de S. Marcos	F	X 14.103	62.57	30.89	0.4236	0	0	0	0	0	0	0	0	0	0	0	0	0	0	0	0	0	0	0	0	23	1	101	0	0	3	0	0	0	0	0	0	0	0	0	1	0	0	3	0	0	0
Portugal	2014-07-16	Entre Lugar do Bico e Ponte de S. Marcos	M	X 14.104	63.11	28.7	0.2445	0	0	0	0	0	0	0	0	0	1	0	0	0	0	0	0	0	0	0	0	24	0	11	0	0	0	0	0	0	0	0	0	0	0	0	1	0	0	0	0	0	0
Portugal	2014-07-16	Entre Lugar do Bico e Ponte de S. Marcos	F	X 14.105	58.33	27.73	0.255	0	0	0	0	0	0	0	0	0	0	0	0	0	0	0	0	0	0	0	0	1	0	6	0	0	0	0	0	1	0	0	0	0	0	0	0	0	0	1	0	0	0
Portugal	2014-07-16	Entre Lugar do Bico e Ponte de S. Marcos	F	X 14.106	59.00	23.4	0.3922	0	0	1	0	0	0	0	0	0	0	0	0	0	0	0	0	0	0	0	0	1	0	2	0	0	1	0	0	0	9	0	0	0	0	0	0	0	0	0	0	0	0
Portugal	2014-07-16	Entre Lugar do Bico e Ponte de S. Marcos	F	X 14.107	60.00	23.73	0.1921	0	0	0	0	0	0	0	0	0	0	0	0	0	0	0	0	0	0	0	0	1	0	0	0	0	1	0	0	0	0	0	0	0	0	0	0	0	0	0	0	0	0
Portugal	2014-07-16	Entre Lugar do Bico e Ponte de S. Marcos	M	X 14.108	54.05	19.99	0.206	0	0	0	0	0	0	0	0	0	0	0	0	0	0	0	0	0	0	0	0	2	0	1	0	0	0	0	0	0	0	0	0	0	0	0	2	0	0	0	0	0	0
Portugal	2014-07-16	Entre Lugar do Bico e Ponte de S. Marcos	F	X 14.109	61.17	28.04	0.2997	0	0	0	0	0	0	0	0	0	0	0	0	1	0	0	0	0	0	0	0	4	0	3	0	0	1	0	0	0	2	0	0	0	0	0	0	0	0	0	0	0	0
Portugal	2014-07-16	Entre Lugar do Bico e Ponte de S. Marcos	F	X 14.110	59.10	26.11	0.5741	0	0	0	0	0	0	0	0	0	0	0	0	0	0	0	0	0	0	0	0	2	0	52	0	0	3	0	0	0	0	0	0	0	0	0	1	0	0	0	0	0	0
Portugal	2014-07-16	Entre Lugar do Bico e Ponte de S. Marcos	F	X 14.111	68.61	48.44	0.5688	0	0	0	0	0	0	0	0	0	0	0	0	0	0	0	0	0	0	0	0	1	0	2	0	0	0	0	0	0	1	0	0	0	0	0	0	0	0	0	0	0	0
Portugal	2014-07-16	Entre Lugar do Bico e Ponte de S. Marcos	F	X 14.112	54.26	20.27	0.3623	0	0	0	0	0	0	0	0	0	0	0	0	0	0	0	0	0	0	0	0	1	0	8	0	0	0	0	0	0	0	0	0	0	0	0	0	0	0	0	0	0	0
Portugal	2014-07-16	Entre Lugar do Bico e Ponte de S. Marcos	M	X 14.113	59.01	29.38	0.4274	0	0	0	0	0	0	0	0	0	0	0	0	0	0	0	0	0	0	0	0	0	0	6	0	0	1	0	0	1	0	0	0	0	0	0	0	0	0	1	0	0	0
Portugal	2014-07-16	Entre Lugar do Bico e Ponte de S. Marcos	F	X 14.114	60.66	27.15	1.6392	0	0	0	0	0	0	0	0	0	0	0	0	0	0	0	0	0	0	0	0	13	0	71	0	0	0	0	0	0	0	0	0	0	0	0	0	0	0	1	0	0	0
Portugal	2014-07-16	Entre Lugar do Bico e Ponte de S. Marcos	M	X 14.115	57.01	28.05	0.1862	0	0	0	0	0	0	0	0	0	0	0	0	0	0	0	0	0	0	0	0	16	0	1	0	0	0	0	0	0	3	0	0	0	0	0	1	0	0	0	0	0	0
Portugal	2014-07-16	Entre Lugar do Bico e Ponte de S. Marcos	M	X 14.116	55.76	20.79	0.6791	0	0	0	0	0	0	0	0	0	0	0	0	0	0	0	0	0	0	0	0	4	0	110	0	0	1	0	0	0	0	0	0	0	0	0	0	0	0	0	0	0	0
Portugal	2014-08-25	Entre Tributário e Lugar do Bico	F	X 14.117	56.53	30.62	0.5668	0	0	0	0	0	0	0	0	0	0	0	0	0	0	0	0	0	0	0	0	2	0	47	0	0	6	0	0	0	3	0	0	0	0	0	0	0	0	0	0	0	0
Portugal	2014-08-25	Entre Tributário e Lugar do Bico	F	X 14.118	62.57	32.71	0.9824	0	0	0	0	0	0	0	0	0	0	0	0	0	0	0	0	0	0	0	0	4	0	5	0	0	25	0	0	0	2	0	0	0	0	0	0	0	0	2	0	0	0
Portugal	2014-08-25	Entre Tributário e Lugar do Bico	F	X 14.119	54.98	20.62	0.4393	0	0	0	0	0	0	0	0	0	0	0	0	0	0	0	0	0	0	0	0	5	0	16	0	0	18	0	0	0	0	0	0	0	0	0	0	0	0	0	0	0	0
Portugal	2014-08-25	Entre Tributário e Lugar do Bico	F	X 14.120	53.44	19.26	0.0546	0	0	0	0	0	0	0	0	0	0	0	0	0	0	0	0	0	0	0	0	2	0	3	0	0	0	0	0	0	0	0	0	0	0	0	0	0	0	0	0	0	0
Portugal	2014-08-25	Entre Tributário e Lugar do Bico	F	X 14.121	60.85	28.96	0.4219	0	0	0	0	0	0	0	0	0	0	0	0	0	0	0	0	0	0	0	0	3	0	17	0	0	31	0	0	0	0	0	0	0	0	0	10	0	0	1	0	0	0
Portugal	2014-08-25	Entre Tributário e Lugar do Bico	F	X 14.122	54.37	25.35	0.6823	0	0	0	0	0	0	0	0	0	0	0	0	1	0	0	0	0	0	0	0	6	0	37	0	0	8	0	0	0	0	0	0	0	0	0	0	0	0	1	0	0	0
Portugal	2014-08-25	Entre Tributário e Lugar do Bico	F	X 14.123	51.88	22.11	0.4146	0	0	0	0	0	0	0	0	0	0	0	0	0	0	0	0	0	0	0	0	5	0	14	0	0	4	0	0	0	0	0	0	0	0	0	6	0	0	1	0	0	0
Portugal	2014-08-25	Entre Tributário e Lugar do Bico	F	X 14.124	67.12	45.03	1.2775	0	0	0	0	0	0	0	0	0	0	0	0	0	0	0	0	0	0	0	0	5	0	104	0	0	17	0	0	0	3	0	0	0	0	0	0	0	0	2	0	0	0
Portugal	2014-08-25	Entre Tributário e Lugar do Bico	M	X 14.125	48.74	20.85	0.1664	0	0	0	0	0	0	0	0	0	0	0	0	0	0	0	0	0	0	0	0	3	0	13	0	0	1	0	0	0	1	0	0	0	0	0	0	0	0	1	0	0	0
Portugal	2014-08-25	Entre Tributário e Lugar do Bico	M	X 14.126	45.62	18.96	0.1831	0	0	0	0	0	0	0	0	0	0	0	0	0	0	0	0	0	0	0	0	0	0	1	0	0	2	0	0	0	0	0	0	0	0	0	0	0	0	3	0	0	0
Portugal	2014-08-25	Entre Tributário e Lugar do Bico	M	X 14.127	52.11	19.7	0.2111	0	0	0	0	0	0	0	0	0	0	0	0	0	0	0	0	0	0	0	0	0	0	4	0	0	6	0	0	0	0	0	0	0	0	0	0	0	0	0	0	0	0
Portugal	2014-08-25	Entre Tributário e Lugar do Bico	F	X 14.128	58.12	26.44	0.8586	0	0	0	0	0	0	0	0	0	0	0	0	0	0	0	0	0	0	0	0	0	0	19	0	0	10	0	0	0	0	0	0	0	0	0	2	0	0	0	0	0	0
Portugal	2014-08-25	Entre Tributário e Lugar do Bico	F	X 14.129	53.40	19.3	0.3581	0	0	0	0	0	0	0	0	0	0	0	0	0	0	0	0	0	0	0	0	0	0	47	0	0	3	0	0	0	1	0	0	0	0	0	3	0	0	3	0	0	0
Portugal	2014-08-25	Entre Tributário e Lugar do Bico	F	X 14.130	51.32	18.13	0.1338	0	0	0	0	0	0	0	0	0	0	0	0	0	0	0	0	0	0	0	0	0	0	1	0	0	1	0	0	0	2	0	0	0	0	0	2	0	0	0	0	0	0
Portugal	2014-08-27	Lugar do Bico	F	X 14.131	58.85	27.78		0	0	0	0	0	0	0	0	0	0	0	0	0	0	0	0	0	0	0	0	2	0	1	0	0	0	0	0	0	5	0	0	0	0	0	0	0	0	0	0	0	0
Portugal	2014-08-27	Lugar do Bico	F	X 14.132	49.48	17.73	0.1356	0	0	0	0	0	0	0	0	0	0	0	0	0	0	0	0	0	0	0	0	4	0	9	0	0	0	0	0	0	0	0	0	0	0	0	0	0	0	0	0	0	0
Portugal	2014-08-27	Lugar do Bico	F	X 14.133	60.25	29.31	0.0848	1	0	0	0	0	0	0	0	0	0	0	0	0	0	0	0	0	0	0	0	2	0	0	0	0	0	0	0	0	0	0	0	0	0	0	0	0	0	0	0	0	0
Portugal	2014-08-27	Lugar do Bico	M	X 14.134	48.99	18.78	0.0681	0	0	0	0	0	0	0	0	0	0	0	0	0	0	0	0	0	0	0	0	0	0	0	0	0	1	0	0	0	0	0	0	0	0	0	1	0	0	0	0	0	0
Portugal	2014-08-27	Lugar do Bico	M	X 14.135	53.91	19.03	0.1618	0	0	0	0	0	0	0	0	0	0	0	0	0	0	0	0	0	0	0	0	0	0	0	0	0	0	0	0	0	7	0	0	0	0	0	2	0	0	0	0	0	0
Portugal	2014-08-27	Lugar do Bico	F	X 14.136	51.54	19.02	0.2378	0	0	0	0	0	0	0	0	0	0	0	0	0	0	0	0	0	0	0	0	0	0	0	0	0	4	0	0	0	4	0	0	0	0	0	0	0	0	0	0	0	0
Portugal	2014-08-27	Lugar do Bico	F	X 14.137	54.15	22.05	0.1742	0	0	0	0	0	0	0	0	0	0	0	0	0	0	0	0	0	0	0	0	1	0	0	0	0	0	0	0	0	0	0	0	0	0	0	1	0	0	0	0	0	0
Portugal	2014-08-27	Lugar do Bico	M	X 14.138	46.03	16.14	0.0777	0	0	0	0	0	0	0	0	0	0	0	0	0	0	0	0	0	0	0	0	2	0	1	0	0	1	0	0	0	0	0	0	0	0	0	0	0	0	0	0	0	0
Portugal	2014-08-27	Lugar do Bico	M	X 14.139	50.57	19.95	0.4013	0	0	0	0	0	0	0	0	0	0	0	0	0	0	0	0	0	0	0	0	2	0	0	0	0	1	0	0	0	0	0	0	0	0	0	16	0	0	0	0	0	0
Portugal	2014-08-27	Lugar do Bico	M	X 14.140	46.41	15.25	0.1046	0	0	0	0	0	0	0	0	0	0	0	0	0	0	0	0	0	0	0	0	1	0	0	0	0	0	0	0	0	3	0	0	0	0	0	0	0	0	0	0	0	0
Portugal	2014-08-27	Lugar do Bico	F	X 14.141	52.46	19.41	0.1247	0	0	0	0	0	0	0	0	0	0	0	0	0	0	0	0	0	0	0	0	1	0	0	0	0	0	0	1	0	10	0	0	0	0	0	0	0	0	0	0	0	0
Portugal	2014-08-27	Lugar do Bico	F	X 14.142	46.86	14.25	0.2307	0	0	0	0	0	0	0	0	0	0	0	0	0	0	0	0	0	0	0	0	1	0	0	0	0	2	0	0	0	4	0	0	0	0	0	0	0	0	0	0	0	0
Portugal	2014-08-27	Lugar do Bico	F	X 14.143	54.74	19.94	0.1713	0	0	0	0	0	0	0	0	0	0	0	0	0	0	0	0	0	0	0	0	1	0	1	0	0	1	0	0	0	4	0	0	0	0	0	0	0	0	0	0	0	0
Portugal	2014-08-27	Lugar do Bico	F	X 14.144	53.84	20.54	0.3246	0	0	0	0	0	0	0	0	0	0	0	0	0	0	0	0	0	0	0	0	2	0	0	0	0	0	0	0	0	0	0	0	0	0	0	0	0	0	0	0	0	0
Portugal	2014-08-29	Viveiros	M	X 14.145	43.27	11.8	0.1326	0	0	0	0	0	0	0	0	0	0	0	0	0	0	0	0	0	0	0	0	1	0	4	0	0	4	0	0	0	0	0	0	0	0	0	0	0	0	0	0	0	0
Portugal	2014-08-29	Viveiros	M	X 14.146	58.00	23.86	0.547	0	0	0	0	0	0	0	0	0	0	0	0	1	0	0	0	0	0	0	0	1	0	6	0	0	24	0	0	0	3	0	0	0	0	0	0	0	0	0	0	0	0
Portugal	2014-08-29	Viveiros	F	X 14.147	49.72	15.06	0.0954	0	0	0	0	0	0	0	0	0	0	0	0	0	0	0	0	0	0	0	0	1	0	2	0	0	0	0	0	0	3	0	0	0	0	0	0	0	0	0	0	0	0
Portugal	2014-08-29	Viveiros	M	X 14.148	50.70	16.01	0.0871	0	0	0	0	0	0	0	0	0	0	0	0	0	0	0	0	0	0	0	0	0	0	0	0	0	2	0	0	0	0	0	0	0	0	0	0	0	0	0	0	0	0
Portugal	2014-08-29	Viveiros	M	X 14.149	54.13	19.68	0.0752	0	0	0	0	0	0	0	0	0	0	0	0	1	0	0	0	0	0	0	0	0	0	0	0	0	0	0	0	0	1	0	0	0	0	0	0	0	0	0	0	0	0
Portugal	2014-08-29	Viveiros	M	X 14.150	50.06	18.18	0.1421	0	0	0	0	0	0	0	0	0	0	0	0	0	0	0	0	0	0	0	0	0	0	2	0	0	1	0	0	0	2	0	0	0	0	0	0	0	0	0	0	0	0
Portugal	2014-08-29	Viveiros	F	X 14.151	60.68	26.48	0.5828	0	0	0	0	0	0	0	0	0	0	0	0	0	0	0	0	0	0	0	0	1	0	0	0	0	3	0	0	0	0	0	0	0	0	0	0	0	0	0	0	0	0
Portugal	2014-08-29	Viveiros	M	X 14.152	51.62	14.99	0.1205	0	0	0	0	0	0	0	0	0	0	0	0	0	0	0	0	0	0	0	0	1	0	1	0	0	4	0	0	0	0	0	0	0	0	0	0	0	0	0	0	0	0
Portugal	2014-08-29	Viveiros	F	X 14.153	69.87	38.95	0.2436	1	0	0	0	0	0	0	0	0	0	0	0	0	0	0	0	0	0	0	0	0	0	0	0	0	0	0	0	0	0	0	0	0	0	0	0	0	0	0	0	0	0
Portugal	2014-08-29	Viveiros	M	X 14.154	57.11	20.16	0.093	0	0	0	0	0	0	0	0	0	0	0	0	0	0	0	0	0	0	0	0	1	0	0	0	0	1	0	0	0	0	0	0	0	0	0	1	0	0	0	0	0	0
Portugal	2014-08-29	Viveiros	F	X 14.155	51.14	19.04	0.0634	0	0	0	0	0	0	0	0	0	0	0	0	0	0	0	0	0	0	0	0	1	0	1	0	0	0	0	0	0	0	0	0	0	0	0	0	0	0	0	0	0	0
Portugal	2014-08-29	Viveiros	M	X 14.156	51.43	18.86	0.4259	0	0	0	0	0	0	0	0	0	0	0	0	0	0	0	0	0	0	0	0	0	0	5	0	0	10	0	0	0	1	0	0	0	0	0	0	0	0	1	0	0	0
Portugal	2014-08-29	Viveiros	M	X 14.157	53.48	22.71	0.5861	0	0	0	0	0	0	0	0	0	0	0	0	0	0	0	0	0	0	0	0	1	0	2	0	0	19	0	0	0	1	0	0	0	0	0	0	0	0	0	0	0	0
Portugal	2014-08-29	Viveiros	M	X 14.158	54.90	21.93	0.0758	0	0	0	0	0	0	0	0	0	0	0	0	0	0	0	0	0	0	0	0	1	0	0	0	0	0	0	0	0	1	0	0	0	0	0	0	0	0	0	0	0	0
Portugal	2014-08-29	Viveiros	M	X 14.159	59.67	27.9	0.0798	1	0	0	0	0	0	0	0	0	0	0	0	0	0	0	0	0	0	0	0	0	0	0	0	0	0	0	0	0	0	0	0	0	0	0	0	0	0	0	0	0	0
Portugal	2014-08-29	Viveiros	M	X 14.160	55.07	24.49	0.2564	0	0	0	0	0	0	0	0	0	0	0	0	1	0	0	0	0	0	0	0	0	0	12	0	0	8	0	0	0	2	0	0	0	0	0	0	0	0	0	0	0	0
Portugal	2014-08-29	Ribeira-a-baixo	F	X 14.161	59.71	28.55	0.1995	0	0	0	0	0	0	0	0	0	0	0	0	0	0	0	0	0	0	0	0	1	0	0	0	0	0	0	0	0	1	0	0	0	0	0	0	0	0	0	0	0	0
Portugal	2014-08-29	Ribeira-a-baixo	M	X 14.162	57.29	24.69	0.0941	0	0	0	0	0	0	0	0	0	0	0	0	0	0	0	0	0	0	0	0	1	0	4	0	0	0	0	0	0	0	0	0	0	0	0	0	0	0	0	0	0	0
Portugal	2014-08-29	Ribeira-a-baixo	M	X 14.163	53.75	24.5	0.1632	0	0	0	0	0	0	0	0	0	0	0	0	0	0	0	0	0	0	0	0	0	0	2	0	0	6	0	0	0	0	0	0	0	0	0	0	0	0	0	0	0	0
Portugal	2014-08-29	Ribeira-a-baixo	M	X 14.164	56.29	24.57	0.2055	0	0	0	0	0	0	0	0	0	0	0	0	0	0	0	0	0	0	0	0	0	0	6	0	0	5	0	0	0	2	0	0	0	0	0	0	0	0	1	0	0	0
Portugal	2014-08-29	Ribeira-a-baixo	F	X 14.165	66.64	35.78	0.7474	0	0	0	0	0	0	0	0	0	0	0	0	0	0	0	0	0	0	0	0	1	0	6	0	0	55	0	0	0	1	0	0	0	0	0	0	0	0	2	0	0	0
Portugal	2014-08-29	Ribeira-a-baixo	M	X 14.166	51.87	17.75	0.211	0	0	0	0	0	0	0	0	0	0	0	0	1	0	0	0	0	0	0	0	1	0	0	0	0	5	0	0	0	5	0	0	0	0	0	0	0	0	0	0	0	0
Portugal	2014-08-29	Ribeira-a-baixo	M	X 14.167	59.72	26.5	0.1163	0	0	0	0	0	0	0	0	0	0	0	0	0	0	0	0	0	0	0	0	0	0	3	0	0	1	0	0	0	0	0	0	0	0	0	0	0	0	0	0	0	0
Portugal	2014-08-29	Ribeira-a-baixo	M	X 14.168	51.91	22.47	0.3339	0	0	0	0	0	0	0	0	0	0	0	0	0	0	0	0	0	0	0	0	2	0	40	0	0	4	0	0	0	0	0	0	0	0	0	1	0	0	0	0	0	0
Portugal	2014-08-29	Ribeira-a-baixo	M	X 14.169	60.54	34.53	0.3346	0	0	0	0	0	0	0	0	0	0	0	0	0	0	0	0	0	0	0	0	2	0	11	0	0	2	0	0	0	1	0	0	0	0	0	0	0	0	0	0	0	0
Portugal	2014-08-29	Ribeira-a-baixo	M	X 14.170	54.26	21.99	0.0899	1	0	0	0	0	0	0	0	0	0	0	0	0	0	0	0	0	0	0	0	0	0	0	0	0	0	0	0	0	0	0	0	0	0	0	0	0	0	0	0	0	0
Portugal	2014-08-29	Ribeira-a-baixo	M	X 14.171	69.38	40.59	0.2368	0	0	0	0	0	0	0	0	0	0	0	0	0	0	0	0	0	0	0	0	0	0	1	0	0	3	0	0	0	1	0	0	0	0	0	0	0	0	0	0	0	0
Portugal	2014-08-29	Ribeira-a-baixo	F	X 14.172	60.15	27.94	0.2248	0	0	0	0	0	0	0	0	0	0	0	0	0	0	0	0	0	0	0	0	4	0	22	0	0	5	0	0	0	1	0	0	0	0	0	0	0	0	0	0	0	0
Portugal	2014-08-29	Ribeira-a-baixo	F	X 14.173	64.37	32.31	0.3643	0	0	0	0	0	0	0	0	0	0	0	0	0	0	0	0	0	0	0	0	4	0	104	0	0	0	0	0	0	0	0	0	0	0	0	0	0	0	0	0	0	0
Portugal	2014-08-29	Ribeira-a-baixo	F	X 14.174	51.96	16.86	0.0624	0	0	0	0	0	0	0	0	0	0	0	0	0	0	0	0	0	0	0	0	0	0	3	0	0	0	0	0	0	0	0	0	0	0	0	0	0	0	0	0	0	0
Portugal	2014-08-29	Ribeira-a-baixo	M	X 14.175	59.5	24.25	0.1372	0	0	0	0	0	0	0	0	0	0	0	0	0	0	0	0	0	0	0	0	0	0	0	0	0	0	0	0	0	0	0	0	0	0	0	0	0	0	0	0	0	0
Portugal	2014-08-29	Ribeira-a-baixo	M	X 14.176	59.45	27.52	0.2114	0	1	0	0	0	0	0	0	0	0	0	0	0	0	0	0	0	0	0	0	17	0	11	0	0	2	0	1	0	1	0	0	0	0	0	0	0	0	1	0	0	0
Portugal	2014-08-29	Ribeira-a-baixo	F	X 14.177	52.49	20.39	0.1491	0	0	0	0	0	0	0	0	0	0	0	0	0	0	0	0	0	0	0	0	17	0	1	0	0	1	0	0	0	1	0	0	0	0	0	0	0	0	0	0	0	0
Portugal	2014-08-29	Ribeira-a-baixo	M	X 14.178	52.96	18.73	0.0648	0	0	0	0	0	0	0	0	0	0	0	0	0	0	0	0	0	0	0	0	2	0	1	0	0	0	0	0	0	0	0	0	0	0	0	0	0	0	0	0	0	0
Portugal	2014-08-29	Ribeira-a-baixo	F	X 14.179	53.53	20.91	0.063	0	0	0	0	0	0	0	0	0	0	0	0	0	0	0	0	0	0	0	0	2	0	2	0	0	0	0	0	0	0	0	0	0	0	0	0	0	0	0	0	0	0
Portugal	2014-08-29	Ribeira-a-baixo	M	X 14.180	51.59	22.1	1.33	0	0	0	0	0	0	0	0	0	0	0	0	0	0	0	0	1	0	0	0	0	0	1	0	0	0	0	0	0	0	0	0	0	0	0	0	0	0	0	0	0	0
Portugal	2014-08-29	Ribeira-a-baixo	M	X 14.181	56.66	26.29	0.0806	0	0	0	0	0	0	0	0	0	0	0	0	0	0	0	0	0	0	0	0	0	0	4	0	0	0	0	0	0	0	0	0	0	0	0	0	0	0	0	0	0	0
Portugal	2014-08-29	Ribeira-a-baixo	M	X 14.182	50.5	22.3	0.1411	0	0	0	0	0	0	0	0	0	0	0	0	0	0	0	0	0	0	0	0	0	0	0	0	0	1	0	0	0	0	0	0	0	0	0	0	0	0	0	0	0	0
Portugal	2014-08-29	Ribeira-a-baixo	M	X 14.183	58.87	26.66	0.2872	0	0	0	0	0	0	0	0	0	0	0	0	0	0	0	0	0	0	0	0	0	0	20	0	0	4	0	0	0	1	0	0	0	0	0	0	0	0	0	0	0	0
Portugal	2014-08-29	Ribeira-a-baixo	M	X 14.184	53.53	21.13	0.2049	0	0	0	0	0	0	0	0	0	0	0	0	0	0	0	0	0	0	0	0	0	0	0	0	0	3	0	0	0	0	0	0	0	0	0	0	0	0	0	0	0	0
Portugal	2014-07-09	Ribeira-a-baixo	F	X 14.185	60.07	30.93	0.1276	0	0	0	0	0	0	0	0	0	0	0	0	0	0	0	0	0	0	0	0	1	0	2	0	0	0	0	0	0	0	0	0	0	0	0	0	0	0	0	0	0	0
Portugal	2014-07-09	Ribeira-a-baixo	F	X 14.186	63.63	35.09	1.2766	0	0	0	0	0	0	0	0	0	0	0	0	0	0	0	0	0	0	0	0	2	0	15	0	0	12	0	0	1	3	0	0	0	0	0	0	0	0	9	0	0	0
Portugal	2014-07-09	Ribeira-a-baixo	F	X 14.187	60.00	31.73	0.4818	0	0	0	0	0	0	0	0	0	0	0	0	0	0	0	0	0	0	0	0	2	0	2	0	0	14	0	0	0	0	0	0	0	0	0	0	0	0	4	0	0	0
Portugal	2014-07-09	Ribeira-a-baixo	M	X 14.188	54.93	25.94	0.2397	0	0	0	0	0	0	0	0	0	0	0	0	0	0	0	0	0	0	0	0	2	0	6	0	0	5	0	0	0	2	0	0	0	0	0	0	0	0	1	0	0	0
Portugal	2014-07-09	Ribeira-a-baixo	M	X 14.189	59.52	36.36	0.1628	0	0	0	0	0	0	0	0	0	0	0	0	0	0	0	0	0	0	0	0	1	0	162	0	0	3	0	0	0	0	0	0	0	0	0	0	0	0	2	0	0	0
Portugal	2014-07-09	Ribeira-a-baixo	F	X 14.190	66.79	40.42	0.3374	0	0	0	0	0	0	0	0	0	0	0	0	0	0	0	0	0	0	0	0	4	0	67	0	0	5	0	0	0	0	0	0	0	0	0	0	0	0	2	0	0	0
Portugal	2014-07-09	Ribeira-a-baixo	F	X 14.191	58.33	33.02	0.5319	0	0	0	0	0	0	0	0	0	0	0	0	0	0	0	0	0	0	0	0	7	0	87	0	0	8	0	0	0	0	0	0	0	0	0	0	0	0	3	0	0	0
Portugal	2014-07-09	Ribeira-a-baixo	F	X 14.192	60.25	27.19	0.2991	0	1	0	0	0	0	0	0	0	0	0	0	0	0	0	0	0	0	0	0	3	0	65	0	0	5	0	0	0	0	0	0	0	0	0	0	0	0	3	0	0	0
Portugal	2014-07-09	Ribeira-a-baixo	F	X 14.193	57.5	27.53	0.4657	0	0	0	0	0	0	0	0	0	0	0	0	0	0	0	0	0	0	0	0	21	1	116	0	0	1	0	0	2	0	0	0	0	0	0	0	0	0	2	0	0	0
Portugal	2014-07-09	Ribeira-a-baixo	M	X 14.194	53.4	11	0.1615	0	0	0	0	0	0	0	0	0	0	0	0	0	0	0	0	0	0	0	0	24	0	14	0	0	0	0	0	0	0	0	0	0	0	0	0	0	0	1	0	0	0
Portugal	2014-07-09	Ribeira-a-baixo	F	X 14.195	61.24	34.86	0.5414	0	0	0	0	0	0	0	0	0	0	0	0	0	0	0	0	0	0	0	0	8	0	26	0	0	4	0	0	0	0	0	0	0	0	0	0	0	0	2	0	0	0
Portugal	2014-07-09	Ribeira-a-baixo	M	X 14.196	47.93	18.7	0.2181	0	0	0	0	0	0	0	0	1	0	0	0	0	0	0	0	0	0	0	0	13	0	49	0	0	2	0	0	0	1	0	0	0	0	0	0	0	0	0	0	0	0
Portugal	2014-08-25	Tributário	F	X 14.197	44.15	13.36	0.0566	0	0	0	0	0	0	0	0	0	0	0	0	0	0	0	0	0	0	0	0	8	0	0	0	0	2	0	0	1	0	0	0	0	0	0	0	0	0	0	0	0	0
Portugal	2014-08-25	Tributário	F	X 14.198	47.06	13.88	0.346	0	0	0	0	0	0	0	0	0	0	0	0	0	0	0	0	0	0	0	0	11	0	1	0	0	7	0	0	0	0	0	0	0	0	0	0	0	0	0	0	0	0
Portugal	2014-08-25	Tributário	F	X 14.199	55.41	23.93	0.1554	0	0	0	0	0	0	0	0	0	0	0	0	0	0	0	0	0	0	0	0	11	0	2	0	0	5	0	0	0	0	0	0	0	0	0	0	0	0	0	0	0	0
Portugal	2014-08-25	Tributário	M	X 14.200	54.67	23.15	0.1389	0	0	0	0	0	0	0	0	0	0	0	0	2	0	0	0	0	0	0	0	2	0	1	0	0	2	0	0	0	0	0	0	0	0	0	0	0	0	0	0	0	0
Portugal	2014-08-25	Tributário	M	X 14.201	57.04	29.17	0.9223	0	0	0	0	0	0	2	0	0	0	0	0	0	0	0	0	0	0	1	0	11	0	10	0	0	9	0	0	0	0	0	0	0	1	0	0	0	0	2	0	0	0
Portugal	2014-08-25	Tributário	F	X 14.202	54.51	25.64	0.4148	0	0	0	0	0	0	0	0	0	0	0	0	0	0	0	0	0	0	0	0	17	0	0	0	0	109	0	0	0	0	0	0	0	0	0	0	0	0	0	0	0	0
Portugal	2014-08-25	Tributário	M	X 14.203	48.93	14.98	0.3596	0	0	0	0	0	0	0	0	0	0	0	0	0	0	0	0	0	0	0	0	10	0	0	0	0	17	0	0	0	0	0	0	0	1	0	1	0	0	1	0	0	0
Portugal	2014-08-25	Tributário	M	X 14.204	49.31	16.36	0.1669	0	0	0	0	0	0	0	0	0	0	0	0	0	0	0	0	0	0	0	0	8	0	0	0	0	7	0	0	0	0	0	0	0	0	0	3	0	0	0	0	0	0
Portugal	2014-08-25	Tributário	J	X 14.205	41.61	10.71	0.3185	0	0	0	0	0	0	0	0	0	0	0	0	1	0	0	0	0	0	0	0	11	0	0	0	0	0	0	0	0	0	0	0	0	0	0	0	0	0	0	0	0	0
Portugal	2014-08-25	Tributário	M	X 14.206	48.09	15.1	0.1666	0	0	0	0	0	0	0	0	0	0	0	0	0	0	0	0	0	0	0	0	16	0	1	0	0	45	0	0	0	0	0	0	0	0	0	2	0	0	0	0	0	0
Portugal	2014-08-25	Tributário	F	X 14.207	49.19	14.44	0.3653	0	0	0	0	0	0	0	0	0	0	0	0	0	0	0	0	0	0	0	0	16	0	1	0	0	27	0	0	1	0	0	0	0	0	0	0	0	0	0	0	0	0
Portugal	2014-08-25	Tributário	F	X 14.208	50.71	14.68	0.3239	0	0	0	0	0	0	0	0	0	0	0	0	1	0	0	0	0	0	0	0	5	0	2	0	0	1	0	0	0	0	0	0	0	0	0	0	0	0	1	0	0	0
Portugal	2014-08-25	Tributário	M	X 14.209	48.93	13.59	0.239	0	0	0	0	0	0	0	0	0	0	0	0	2	0	0	0	0	0	0	0	0	0	2	0	0	4	0	0	0	0	0	0	0	0	0	0	0	0	0	0	0	0
Portugal	2014-08-25	Tributário	M	X 14.210	50.93	15.4		0	0	0	0	0	0	1	0	0	0	0	0	0	0	0	0	0	0	0	0	2	0	26	0	0	8	0	0	0	0	0	0	0	1	0	0	0	0	0	0	0	0
Portugal	2014-07-09	Entre Ribeira-a-Baixo e Viveiros	F	X 14.211	53.95	20.91	0.1298	0	0	0	0	0	0	0	0	0	0	0	0	0	0	0	0	0	0	0	0	2	0	10	0	0	2	0	0	0	0	0	0	0	0	0	0	0	0	1	0	0	0
Portugal	2014-07-09	Entre Ribeira-a-Baixo e Viveiros	F	X 14.212	58.53	29.31	0.0933	1	0	0	0	0	0	0	0	0	0	0	0	0	0	0	0	0	0	0	0	0	0	0	0	0	0	0	0	0	0	0	0	0	0	0	0	0	0	0	0	0	0
Portugal	2014-07-09	Entre Ribeira-a-Baixo e Viveiros	F	X 14.213	57.53	28.35	0.5283	0	0	0	0	0	0	0	0	0	0	0	0	0	0	0	0	0	0	0	0	0	0	39	0	0	1	0	0	0	2	0	0	0	0	0	0	0	0	3	0	0	0
Portugal	2014-07-09	Entre Ribeira-a-Baixo e Viveiros	M	X 14.214	55.38	3	0.2772	0	0	0	0	0	0	0	0	0	0	0	0	0	0	0	0	0	0	0	0	57	0	44	0	0	1	0	0	0	0	0	0	0	0	0	0	0	0	0	0	0	0
Portugal	2014-07-09	Entre Ribeira-a-Baixo e Viveiros	M	X 14.215	53.38	18.71	0.1317	0	0	0	0	0	0	0	0	0	0	0	0	0	0	0	0	0	0	0	0	57	0	0	0	0	1	0	0	0	0	0	0	0	0	0	0	0	0	0	0	0	0
Portugal	2014-07-09	Entre Ribeira-a-Baixo e Viveiros	F	X 14.216	50.65	9	0.9466	0	0	0	0	0	0	0	0	0	0	0	0	1	0	0	0	0	0	0	0	1	0	207	0	0	0	0	0	0	0	0	0	0	0	0	0	0	0	2	0	0	0
Portugal	2014-07-09	Entre Ribeira-a-Baixo e Viveiros	M	X 14.217	62.47	36.99	0.6734	0	0	0	0	0	0	0	0	0	0	0	0	0	0	0	0	0	0	0	0	4	0	206	0	0	7	0	0	0	0	0	0	0	0	0	0	0	0	4	0	0	0
Portugal	2014-07-09	Entre Ribeira-a-Baixo e Viveiros	M	X 14.218	58.67	7	0.3943	0	0	0	0	0	0	0	0	0	0	0	0	0	0	0	0	0	0	0	0	5	0	25	0	0	7	0	0	0	0	0	0	0	0	0	0	0	0	3	0	0	0
Portugal	2014-07-09	Entre Ribeira-a-Baixo e Viveiros	F	X 14.219	64.28	37.92	0.5454	0	0	0	0	0	0	0	0	0	0	0	0	0	0	0	0	0	0	0	0	3	0	214	0	0	3	0	0	0	0	0	0	0	0	0	0	0	0	5	0	0	0
Portugal	2014-07-09	Entre Ribeira-a-Baixo e Viveiros	F	X 14.220	64.3	36.19	1.6532	0	0	0	0	0	0	0	0	0	0	0	0	0	0	0	0	0	0	0	0	2	0	4	0	0	13	0	0	0	2	0	0	0	0	0	0	0	0	2	0	0	0
Portugal	2014-07-09	Entre Ribeira-a-Baixo e Viveiros	M	X 14.221	64.08	33.86	1.1412	0	0	0	0	0	0	0	0	0	0	0	0	0	0	0	0	0	0	0	0	1	0	3	0	0	20	0	0	0	2	0	0	0	0	0	2	0	0	2	0	0	0
Portugal	2014-07-09	Entre Ribeira-a-Baixo e Viveiros	M	X 14.222	46.21	14.2	0.0426	0	0	0	0	0	0	0	0	0	0	0	0	0	0	0	0	0	0	0	0	1	0	5	0	0	0	0	0	0	0	0	0	0	0	0	0	0	0	0	0	0	0
Portugal	2014-07-09	Entre Ribeira-a-Baixo e Viveiros	M	X 14.223	56.45	24.07	0.1916	0	0	0	0	0	0	0	0	0	0	0	0	0	0	0	0	0	0	0	0	2	0	1	0	0	1	0	0	0	0	0	0	0	0	0	0	0	0	0	0	0	0
Portugal	2014-07-09	Entre Ribeira-a-Baixo e Viveiros	M	X 14.224	51.14	6	0.1163	0	0	0	0	0	0	0	0	0	0	0	0	0	0	0	0	0	0	0	0	1	0	25	0	0	1	0	0	0	0	0	0	0	0	0	0	0	0	0	0	0	0
Portugal	2014-07-07	Murganhal	F	X 14.225	102.02	157.65	6.4035	0	0	1	0	0	0	0	0	0	0	0	0	3	0	0	0	0	0	0	0	260	0	231	0	56	218	0	0	0	0	1	0	0	0	0	8	0	0	1	0	0	0
Portugal	2014-07-15	Entre Tributário e Lugar do Bico	F	X 14.226	58.7	25.74	0.3562	0	0	0	0	0	0	0	0	0	0	0	0	0	0	0	0	0	0	0	0	267	0	19	0	0	3	0	0	0	0	0	0	0	0	0	2	0	0	1	0	0	0
Portugal	2014-07-15	Entre Tributário e Lugar do Bico	M	X 14.227	55.28	26.34	0.0534	0	0	0	0	0	0	0	0	0	0	0	0	0	0	0	0	0	0	0	0	9	0	1	0	0	0	0	0	0	0	0	0	0	0	0	0	0	0	1	0	0	0
Portugal	2014-07-15	Entre Tributário e Lugar do Bico	F	X 14.228	58.59	29.53	0.282	0	0	0	0	0	0	0	0	0	0	0	0	1	0	0	0	0	0	0	0	4	0	47	0	0	4	0	1	0	1	0	0	0	0	0	0	0	0	1	0	0	0
Portugal	2014-07-15	Entre Tributário e Lugar do Bico	F	X 14.229	56.47	24.45	0.0685	0	0	0	0	0	0	0	0	0	0	0	0	0	0	0	0	0	0	0	0	3	1	1	0	0	0	0	0	0	0	0	0	0	0	0	0	0	0	1	0	0	0
Portugal	2014-07-15	Entre Tributário e Lugar do Bico	M	X 14.230	51.77	13	0.2016	0	0	0	0	0	0	0	0	0	0	0	0	0	0	0	0	0	0	0	0	3	0	0	0	0	3	0	0	0	1	0	0	0	0	0	0	0	0	0	0	0	0
Portugal	2014-07-15	Entre Tributário e Lugar do Bico	F	X 14.231	55.21	21.84	0.5302	0	0	0	0	0	0	0	0	0	0	0	0	0	0	0	0	0	0	0	0	3	0	6	0	0	14	0	0	0	0	0	0	0	0	0	0	0	0	0	0	0	0
Portugal	2014-07-15	Entre Tributário e Lugar do Bico	F	X 14.232	55.44	23.31	0.1757	0	0	0	0	0	0	0	0	0	0	0	0	0	0	0	0	0	0	0	0	7	0	5	0	0	7	0	0	0	0	0	0	0	0	0	0	0	0	0	0	0	0
Portugal	2014-07-15	Entre Tributário e Lugar do Bico	M	X 14.233	54.94	19.67	0.0552	0	0	0	0	0	0	0	0	0	0	0	0	0	0	0	0	0	0	0	0	8	0	0	0	0	0	0	0	0	0	0	0	0	0	0	2	0	0	0	0	0	0
Portugal	2014-07-15	Entre Tributário e Lugar do Bico	M	X 14.234	51.25	18.56	0.0424	0	0	0	0	0	0	0	0	0	0	0	0	0	0	0	0	0	0	0	0	3	0	2	0	0	0	0	0	0	0	0	0	0	0	0	0	0	0	4	0	0	0
Portugal	2014-07-15	Entre Tributário e Lugar do Bico	M	X 14.235	51.43	18	0.143	0	0	0	0	0	0	0	0	0	0	0	0	0	0	0	0	0	0	0	0	2	0	16	0	0	2	0	0	0	0	0	0	0	0	0	0	0	0	3	0	0	0
Portugal	2014-07-15	Entre Tributário e Lugar do Bico	M	X 14.236	56.76	29.83	0.0607	0	0	0	0	0	0	0	0	0	0	0	0	0	0	0	0	0	0	0	0	3	0	7	0	0	0	0	0	0	0	0	0	0	0	0	0	0	0	0	0	0	0
Portugal	2014-07-15	Entre Tributário e Lugar do Bico	F	X 14.237	54.36	26.09	0.3344	0	0	0	0	0	11	0	0	0	0	0	0	0	0	0	0	0	0	0	0	2	0	0	0	0	5	0	0	0	0	0	0	0	0	0	0	0	0	0	0	0	0
Portugal	2014-07-15	Entre Tributário e Lugar do Bico	M	X 14.238	50.41	19.87	0.1351	0	0	0	0	0	0	0	0	0	0	0	0	0	0	0	0	0	0	0	0	17	0	3	0	0	5	0	0	0	0	0	0	0	0	0	2	0	0	1	0	0	0
Portugal	2014-07-15	Entre Tributário e Lugar do Bico	M	X 14.239	48.97	18.05	0.072	0	0	0	0	0	0	0	0	0	0	0	0	0	0	0	0	0	0	0	0	17	0	0	0	0	2	0	0	0	3	0	0	0	0	0	2	0	0	0	0	0	0
Portugal	2014-07-15	Entre Tributário e Lugar do Bico	F	X 14.240	52.41	16.49	0.0316	0	0	0	0	0	0	0	0	0	0	0	0	0	0	0	0	0	0	0	0	0	0	0	0	0	0	0	0	0	1	0	0	0	0	0	1	0	0	0	0	0	0
Portugal	2014-07-15	Entre Tributário e Lugar do Bico	F	X 14.241	65.21	2	0.4689	0	0	0	0	0	0	0	0	0	0	0	0	0	0	0	0	0	0	0	0	0	0	0	0	0	8	0	0	0	0	0	0	0	1	0	0	0	0	0	0	0	0
Portugal	2014-08-25	Entre Tributário e Lugar do Bico	F	X 14.242	66.37	33.02	0.1748	0	0	0	0	0	0	0	0	0	0	0	0	0	0	0	0	0	0	0	0	1	0	0	0	0	1	0	0	0	0	0	0	0	0	0	0	0	0	0	0	0	0
Portugal	2014-07-07	Pedreira Italiana	F	X 14.243	101.93	151.7	0.3773	0	0	0	0	0	0	0	0	0	0	0	0	0	0	0	0	0	0	0	0	2	0	20	0	0	1	0	0	0	0	0	0	0	0	0	0	0	0	0	0	0	0
Portugal	2014-07-16	Tributário	F	X 14.244	65.15	46.32	0.1433	0	0	0	0	0	0	0	0	0	0	0	0	0	0	0	0	0	0	0	0	4	0	0	0	0	5	0	0	0	0	0	0	0	0	0	0	0	0	0	0	0	0
Portugal	2014-07-16	Tributário	M	X 14.245	60.66	41	0.0854	0	0	0	0	0	0	0	0	0	0	0	0	0	0	0	0	0	0	0	0	3	0	0	0	0	0	0	0	0	0	0	0	0	0	0	0	0	0	0	0	0	0
Portugal	2014-07-16	Tributário	M	X 14.246	65.96	34.74	0.0773	0	0	0	0	0	0	0	0	0	0	0	0	0	0	0	0	0	0	0	0	4	0	0	0	0	0	0	0	0	0	0	0	0	0	0	2	0	0	0	0	0	0
Portugal	2014-08-28	Entre Lugar do Bico e Ponte de S. Marcos	M	X 14.247	54.11	22.36	0.182	0	0	0	0	0	0	0	0	0	0	0	0	0	0	0	0	0	0	0	0	20	0	1	0	0	0	0	0	0	0	0	0	0	0	0	1	0	0	0	0	0	0
Portugal	2014-08-28	Entre Lugar do Bico e Ponte de S. Marcos	M	X 14.248	58.59	27.79	0.1768	0	0	0	0	0	0	0	0	0	0	0	0	0	0	0	0	0	0	0	0	23	0	8	0	0	0	0	0	1	0	0	0	0	0	0	0	0	0	0	0	0	0
Portugal	2014-08-28	Entre Lugar do Bico e Ponte de S. Marcos	M	X 14.249	55.45	29.95	0.2152	0	0	0	0	0	0	0	0	0	0	0	0	0	0	0	0	0	0	0	0	8	0	2	0	0	0	0	0	0	0	0	0	0	0	0	0	0	0	0	0	0	0
Portugal	2014-08-28	Entre Lugar do Bico e Ponte de S. Marcos	M	X 14.250	67.2	22	1.4973	0	0	0	0	0	0	0	0	0	0	0	0	0	0	0	0	1	0	0	0	2	0	0	0	0	0	0	0	0	0	0	0	0	0	0	0	0	0	0	0	0	0
Portugal	2014-08-28	Entre Lugar do Bico e Ponte de S. Marcos	M	X 14.251	62.49	29.89	0.3099	0	0	0	0	0	0	0	0	0	0	0	0	0	0	0	0	2	0	0	0	1	0	2	0	0	0	0	2	0	0	0	0	0	0	0	0	0	0	0	0	0	0
Portugal	2014-08-28	Entre Lugar do Bico e Ponte de S. Marcos	M	X 14.252	59.6	30.9	0.4033	0	0	0	0	0	0	0	0	0	1	0	0	0	0	0	0	0	0	0	0	1	0	0	0	0	0	0	0	0	33	0	0	0	0	0	0	0	0	1	0	0	0
Portugal	2014-08-28	Entre Lugar do Bico e Ponte de S. Marcos	M	X 14.253	54.13	20.52	0.0808	0	0	0	0	0	0	0	0	0	0	0	0	0	0	0	0	0	0	0	0	6	0	1	0	0	0	0	0	0	0	0	0	0	0	0	0	0	0	0	0	0	0
Portugal	2014-08-28	Entre Lugar do Bico e Ponte de S. Marcos	M	X 14.254	56.53	23.39	0.1839	0	0	0	0	0	0	0	0	0	0	0	0	0	0	0	0	0	0	0	0	24	0	2	0	0	1	0	0	0	0	0	0	0	0	0	0	0	0	0	0	0	0
Portugal	2014-08-28	Entre Lugar do Bico e Ponte de S. Marcos	M	X 14.255	55.90	26.02	0.1105	0	0	0	0	0	0	0	0	0	0	0	0	0	0	0	0	0	0	0	0	20	0	1	0	0	0	0	0	0	0	0	0	0	0	0	0	0	0	0	0	0	0
Portugal	2014-08-28	Entre Lugar do Bico e Ponte de S. Marcos	F	X 14.256	66.17	38.82	0.7035	0	0	0	0	0	0	0	0	0	0	0	0	0	0	0	0	0	0	0	0	2	0	3	0	0	3	0	0	0	0	0	0	0	0	0	0	0	0	0	0	0	0
Portugal	2014-08-28	Entre Lugar do Bico e Ponte de S. Marcos	F	X 14.257	61.16	27.8	0.2884	0	0	0	0	0	0	0	0	0	0	0	0	0	0	0	0	0	0	0	0	6	0	0	0	0	1	0	0	0	0	0	0	0	0	0	0	0	0	0	0	0	0
Portugal	2014-08-28	Entre Lugar do Bico e Ponte de S. Marcos	F	X 14.258	77.07	50.9	0.1671	0	0	0	0	0	0	0	0	0	0	0	0	0	0	0	0	0	0	0	0	6	0	3	0	0	0	0	0	0	0	0	0	0	0	0	0	0	0	0	0	0	0
Portugal	2014-08-28	Entre Lugar do Bico e Ponte de S. Marcos	F	X 14.259	58.69	23.84	0.5279	0	0	0	0	0	0	0	0	0	0	0	0	0	0	0	0	0	0	0	0	2	0	55	0	0	0	0	0	0	0	0	0	0	0	0	0	0	0	0	0	0	0
Portugal	2014-08-28	Entre Lugar do Bico e Ponte de S. Marcos	F	X 14.260	56.86	21.13	0.2858	0	0	0	0	0	0	0	0	0	0	0	0	8	0	0	0	0	0	0	0	1	0	0	0	0	0	0	0	1	0	0	0	0	0	0	0	0	0	0	0	0	0
Portugal	2014-08-28	Entre Lugar do Bico e Ponte de S. Marcos	M	X 14.261	85.07	87.6	0.1774	0	0	0	0	0	0	0	0	0	0	0	0	0	0	0	0	0	0	0	0	0	0	0	0	0	0	0	0	0	0	0	0	0	0	0	0	0	0	0	0	0	0
Portugal	2014-07-11	Entre Viveiros e Fábrica da Polvora	M	X 14.262	48.94	17.98	0.0375	1	0	0	0	0	0	0	0	0	0	0	0	0	0	0	0	0	0	0	0	0	0	0	0	0	0	0	0	0	0	0	0	0	0	0	0	0	0	0	0	0	0
Portugal	2014-07-11	Entre Viveiros e Fábrica da Polvora	M	X 14.263	51.74	21.3	0.1127	0	0	0	0	0	0	0	0	0	0	0	0	0	0	0	0	0	0	0	0	0	0	1	0	0	0	0	0	0	0	0	0	0	0	0	0	0	0	2	0	0	0
Portugal	2014-07-11	Entre Viveiros e Fábrica da Polvora	M	X 14.264	58.73	26.82	0.1651	0	0	0	0	0	0	0	0	0	0	0	0	0	0	0	0	0	0	0	0	8	0	2	0	0	1	0	0	0	1	0	0	0	0	0	1	0	0	2	0	0	0
Portugal	2014-07-11	Entre Viveiros e Fábrica da Polvora	M	X 14.265	57.4	24.36	0.1356	0	0	0	0	0	0	0	0	0	0	0	0	0	0	0	0	0	0	0	0	8	0	0	0	0	0	0	0	0	0	0	0	0	0	0	0	0	0	0	0	0	0
Portugal	2014-07-11	Entre Viveiros e Fábrica da Polvora	F	X 14.266	53.40	20.83	0.1344	0	0	0	0	0	0	0	0	0	0	0	0	0	0	0	0	0	0	0	0	0	0	3	0	0	2	0	0	0	2	0	0	0	0	0	1	0	0	0	0	0	0
Portugal	2014-07-11	Entre Viveiros e Fábrica da Polvora	M	X 14.267	47.62	13.26	0.0787	0	0	0	0	0	0	0	0	0	0	0	0	0	0	0	0	0	0	0	0	1	0	6	0	0	1	0	0	0	0	0	0	0	0	0	0	0	0	0	0	0	0
Portugal	2014-07-11	Entre Viveiros e Fábrica da Polvora	F	X 14.268	56.22	21.85	0.1872	0	0	0	0	0	0	0	0	0	0	0	0	0	0	0	0	0	0	0	0	1	0	3	0	0	0	0	0	0	0	0	0	0	0	0	0	0	0	1	0	0	0
Portugal	2014-07-11	Entre Viveiros e Fábrica da Polvora	M	X 14.269	56.67	21.63	0.1076	0	0	0	0	0	0	0	0	0	0	0	0	0	0	0	0	0	0	0	0	6	0	9	0	0	0	0	0	0	0	0	0	0	0	0	1	0	0	1	0	0	0
Portugal	2014-07-11	Entre Viveiros e Fábrica da Polvora	F	X 14.270	48.33	14.08	0.0985	0	0	0	0	0	0	0	0	0	0	0	0	0	0	0	0	0	0	0	0	6	0	4	0	0	1	0	0	0	0	0	0	0	0	0	0	0	0	1	0	0	0
Portugal	2014-07-11	Entre Viveiros e Fábrica da Polvora	M	X 14.271	50.08	17.39	0.1187	0	0	0	0	0	0	0	0	0	0	0	0	0	0	0	0	0	0	0	0	1	0	0	0	0	2	0	0	0	5	0	0	0	0	0	0	0	0	0	0	0	0
Portugal	2014-07-11	Entre Viveiros e Fábrica da Polvora	F	X 14.272	62.97	29.39	0.3557	0	1	0	0	0	0	0	0	0	0	0	0	0	0	0	0	0	0	0	0	3	0	5	0	0	6	0	0	1	0	0	0	0	0	0	3	0	0	2	0	0	0
Portugal	2014-07-11	Entre Viveiros e Fábrica da Polvora	M	X 14.273	53.54	20.65	0.1441	0	0	0	0	0	0	0	0	0	0	0	0	0	0	0	0	0	0	0	0	2	0	3	0	0	1	0	0	0	0	0	0	0	0	0	0	0	0	0	0	0	0
Portugal	2014-07-11	Entre Viveiros e Fábrica da Polvora	M	X 14.274	53.1	21.63	0.1031	0	0	0	0	0	0	0	0	0	0	0	0	0	0	0	0	0	0	0	0	2	0	2	0	0	2	0	0	0	0	0	0	0	0	0	0	0	0	0	0	0	0
Portugal	2014-07-11	Entre Viveiros e Fábrica da Polvora	M	X 14.275	55.36	24.44	1.7832	0	0	0	0	0	0	0	0	0	0	0	0	0	0	0	0	0	0	0	0	4	0	1	1	0	2	1	0	0	0	0	0	0	0	0	0	0	0	1	0	0	0
Portugal	2014-08-26	Entre Viveiros e Fábrica da Polvora	F	X 14.276	49.51	16.7	0.2513	0	0	0	0	0	0	0	0	0	0	0	0	0	0	0	0	0	0	0	0	2	0	3	0	0	2	0	0	0	0	0	0	0	0	0	0	0	0	0	0	0	0
Portugal	2014-08-26	Entre Viveiros e Fábrica da Polvora	F	X 14.277	58.48	23.69	0.4401	0	0	0	0	0	0	0	0	0	0	0	0	1	0	0	0	0	0	0	0	2	0	2	0	0	8	0	0	0	2	0	0	0	0	0	1	0	0	2	0	0	0
Portugal	2014-08-26	Entre Viveiros e Fábrica da Polvora	M	X 14.278	51.77	19.95	0.0803	0	0	0	0	0	0	0	0	0	0	0	0	0	0	0	0	0	0	0	0	2	0	0	0	0	1	0	0	0	2	0	0	0	0	0	0	0	0	0	0	0	0
Portugal	2014-08-26	Entre Viveiros e Fábrica da Polvora	F	X 14.279	51.94	18.83	0.0867	0	0	0	0	0	0	0	0	0	0	0	0	0	0	0	0	0	0	0	0	2	0	8	0	0	0	0	0	0	0	0	0	0	0	0	0	0	0	0	0	0	0
Portugal	2014-08-26	Entre Viveiros e Fábrica da Polvora	M	X 14.280	54.11	18.22	0.1687	0	0	0	0	0	0	0	0	0	0	0	0	0	0	0	0	0	0	0	0	4	0	4	0	0	0	0	0	0	0	0	0	0	0	0	0	0	0	1	0	0	0
Portugal	2014-08-26	Entre Viveiros e Fábrica da Polvora	F	X 14.281	54.07	16.22	0.1914	0	0	0	0	0	0	0	0	0	0	0	0	0	0	0	0	0	0	0	0	2	0	15	0	0	0	0	0	0	0	0	0	0	0	0	1	0	0	0	0	0	0
Portugal	2014-08-26	Entre Viveiros e Fábrica da Polvora	M	X 14.282	52.75	17.44		0	0	0	0	0	0	0	0	0	0	0	0	0	0	0	0	0	0	0	0	2	0	6	0	0	0	0	0	0	1	0	0	0	0	0	0	0	0	0	0	0	0
Portugal	2014-08-26	Entre Viveiros e Fábrica da Polvora	F	X 14.283	60.54	24.22	0.1502	0	0	0	0	0	0	0	0	0	0	0	0	0	0	0	0	0	0	0	0	2	0	0	0	0	0	0	0	0	0	0	0	0	0	0	0	0	0	0	0	1	0
Portugal	2014-08-26	Entre Viveiros e Fábrica da Polvora	M	X 14.284	51.02	16.04	0.0735	0	0	0	0	0	0	0	0	0	0	0	0	0	0	0	0	0	0	0	0	0	0	6	0	0	0	0	0	0	0	0	0	0	0	0	0	0	0	2	0	0	0
Portugal	2014-08-26	Entre Viveiros e Fábrica da Polvora	F	X 14.285	66.87	31.45	0.3574	0	0	0	0	0	0	0	0	0	0	0	0	0	0	0	0	0	0	0	0	0	0	0	0	0	0	0	0	0	0	0	0	0	0	0	0	0	0	0	0	0	0
Portugal	2014-08-26	Entre Viveiros e Fábrica da Polvora	F	X 14.286	57.69	20.1	0.1204	0	0	0	0	0	0	0	0	0	1	0	0	0	0	0	0	0	0	0	0	0	0	0	0	0	1	0	0	0	0	0	0	0	0	0	0	0	0	0	0	0	0
Portugal	2014-08-26	Entre Viveiros e Fábrica da Polvora	M	X 14.287	52.87	18.13	0.1029	1	0	0	0	0	0	0	0	0	0	0	0	0	0	0	0	0	0	0	0	0	0	0	0	0	0	0	0	0	0	0	0	0	0	0	0	0	0	0	0	0	0
Portugal	2014-08-26	Entre Viveiros e Fábrica da Polvora	M	X 14.288	44.90	12.99	0.1223	0	0	0	0	0	0	0	0	0	0	0	0	0	0	0	0	0	0	0	0	4	0	12	0	0	0	0	0	0	0	0	0	0	0	0	0	0	0	0	0	0	0
Portugal	2014-08-26	Entre Viveiros e Fábrica da Polvora	F	X 14.289	58.45	22.78	0.0731	0	0	0	0	0	0	0	0	0	0	0	0	0	0	0	0	0	0	0	0	6	0	1	0	0	1	0	0	0	0	0	0	0	0	0	1	0	0	0	0	0	0
Portugal	2014-08-28	Entre Lugar do Bico e Ponte de S. Marcos	F	X 14.290	68.48	46.08	0.8119	0	0	0	0	0	0	0	0	0	0	0	0	0	0	0	0	0	0	0	0	2	0	0	0	0	8	0	0	0	0	0	0	0	0	0	1	0	0	0	0	0	0
Portugal	2014-08-28	Entre Lugar do Bico e Ponte de S. Marcos	M	X 14.291	62.20	29.78	0.2815	0	0	0	0	0	0	0	0	0	0	0	0	0	0	0	0	0	0	0	0	0	0	0	0	0	1	0	0	0	1	0	0	0	0	0	0	0	0	0	0	0	0
Portugal	2014-08-28	Entre Lugar do Bico e Ponte de S. Marcos	F	X 14.292	74.82	42.05	0.2759	0	0	0	0	0	0	0	0	0	0	0	0	0	0	0	0	0	0	0	0	0	0	0	0	0	0	0	0	0	0	0	0	0	0	0	0	0	0	0	0	0	0
Portugal	2014-08-28	Entre Lugar do Bico e Ponte de S. Marcos	F	X 14.293	63.55	26.92	0.1502	0	0	0	0	0	0	0	0	0	0	0	0	1	0	0	0	0	0	0	0	0	0	0	0	0	1	0	0	0	3	0	0	0	0	0	0	0	0	0	0	0	0
Portugal	2014-08-28	Entre Lugar do Bico e Ponte de S. Marcos	F	X 14.294	64.21	33.27	0.5243	0	0	0	0	0	0	0	0	0	0	0	0	1	0	0	0	0	0	0	0	0	0	16	0	0	1	0	0	0	0	0	0	0	0	0	2	0	0	1	0	0	0
Portugal	2014-08-28	Entre Lugar do Bico e Ponte de S. Marcos	F	X 14.295	63.12	25.56	0.4146	0	0	0	0	0	0	0	0	0	0	0	0	1	0	0	0	1	0	0	0	0	0	0	0	15	1	0	0	0	0	0	0	0	0	0	0	0	0	0	0	0	0
Portugal	2014-08-28	Entre Lugar do Bico e Ponte de S. Marcos	M	X 14.296	57.21	22.28	1.3813	0	0	0	0	0	0	0	0	0	0	0	0	1	0	0	0	0	0	0	0	0	0	1	0	0	16	0	0	0	0	0	0	0	0	0	3	0	0	0	0	0	0
Portugal	2014-08-28	Entre Lugar do Bico e Ponte de S. Marcos	M	X 14.297	62.38	27.61	0.3296	0	0	1	0	0	0	0	0	0	0	0	0	0	0	0	0	0	0	0	0	1	0	0	0	0	0	0	0	0	1	0	0	0	0	0	0	0	0	1	0	0	0
Portugal	2014-08-28	Entre Lugar do Bico e Ponte de S. Marcos	M	X 14.298	58.38	22.73	0.0847	0	0	0	0	0	0	0	0	0	0	0	0	0	0	0	0	0	0	0	0	1	0	0	0	0	0	0	0	0	0	0	0	0	0	0	0	0	0	0	0	0	0
Portugal	2014-08-28	Entre Lugar do Bico e Ponte de S. Marcos	M	X 14.299	58.55	23.67	0.0591	1	0	0	0	0	0	0	0	0	0	0	0	0	0	0	0	0	0	0	0	0	0	0	0	0	0	0	0	0	0	0	0	0	0	0	0	0	0	0	0	0	0
Portugal	2014-08-28	Entre Lugar do Bico e Ponte de S. Marcos	M	X 14.300	57.95	21.89	0.0994	0	0	0	0	0	0	0	0	0	0	0	0	0	0	0	0	0	0	0	0	0	0	1	0	0	0	0	0	0	0	0	0	0	0	0	0	0	0	0	0	0	0
Portugal	2014-08-28	Entre Lugar do Bico e Ponte de S. Marcos	M	X 14.301	59.90	25.5	0.4098	0	1	0	0	0	0	0	0	1	0	0	0	0	0	0	0	0	0	0	0	0	0	3	0	0	1	0	0	1	0	0	0	0	0	0	0	0	0	0	0	0	0
Portugal	2014-06-03	Entre Tributário e Lugar do Bico	F	X 14.302	50.09	16.25	0.1316	0	0	0	0	0	0	0	0	0	0	0	0	0	0	0	0	0	0	0	0	0	0	11	0	0	1	0	0	0	0	0	0	0	0	0	0	0	0	0	0	0	0
Portugal	2014-06-03	Entre Tributário e Lugar do Bico	M	X 14.303	55.56	23.2	0.1339	0	0	0	0	0	0	0	0	0	0	0	0	0	0	0	0	0	0	0	0	6	0	3	0	0	0	0	0	0	0	0	0	0	0	0	0	0	0	0	0	0	0
Portugal	2014-06-03	Entre Tributário e Lugar do Bico	F	X 14.304	56.21	20.94	0.288	0	0	0	0	0	0	0	0	0	0	0	0	0	0	0	0	0	0	0	0	6	0	0	0	0	8	0	0	0	0	0	0	0	0	0	0	0	0	0	0	0	0
Portugal	2014-06-03	Entre Tributário e Lugar do Bico	M	X 14.305	51.11	17.24	0.1153	0	0	0	0	0	0	0	0	0	0	0	0	0	0	0	0	0	0	0	0	1	0	2	0	0	3	0	0	0	0	0	0	0	0	0	0	0	0	0	0	0	0
Portugal	2014-06-03	Entre Tributário e Lugar do Bico	F	X 14.306	47.9	15.34	0.0848	0	0	0	0	0	0	0	0	0	0	0	0	1	0	0	0	0	0	0	0	1	0	1	0	0	0	0	0	0	0	0	0	0	0	0	0	0	0	0	0	0	0
Portugal	2014-06-03	Entre Tributário e Lugar do Bico	F	X 14.307	52.08	19.8		0	0	0	0	0	1	0	0	0	0	0	0	0	0	0	0	0	0	0	0	0	0	2	0	0	8	0	0	0	0	0	0	0	0	0	0	0	0	1	0	0	0
Portugal	2014-06-03	Entre Tributário e Lugar do Bico	M	X 14.308	48.23	13.79	0.2601	0	0	0	0	0	0	0	0	0	0	0	0	0	0	0	0	0	0	0	2	2	0	26	0	0	7	0	0	0	0	0	0	0	0	0	0	0	0	2	0	0	0
Portugal	2014-06-03	Entre Tributário e Lugar do Bico	M	X 14.309	49.04	16.73	0.2576	0	0	0	0	0	0	0	0	0	0	0	0	0	0	0	0	0	0	0	0	9	0	24	0	0	8	0	0	0	0	0	0	0	0	0	1	0	0	1	0	0	0
Portugal	2014-06-03	Entre Tributário e Lugar do Bico	F	X 14.310	52.65	17.31	0.374	0	0	0	0	0	0	0	0	0	0	0	0	0	0	0	0	0	0	0	0	9	0	36	0	0	0	0	0	0	0	0	0	0	0	0	0	0	0	0	0	0	0
Portugal	2014-06-03	Entre Tributário e Lugar do Bico	M	X 14.311	49.52	15.68		0	0	0	0	0	0	0	0	0	0	0	0	0	0	0	0	0	0	0	0	5	0	1	0	0	2	0	0	0	1	0	0	0	0	0	0	0	0	0	0	0	0
Portugal	2014-06-09	Fábrica da Pólvora	F	X14.350	55.26	19.72	0.1973	0	0	0	0	0	0	0	0	0	0	0	0	0	0	0	0	0	0	0	0	3	0	12	0	0	2	0	0	0	0	0	0	0	0	0	0	0	0	3	0	0	0
Portugal	2014-06-09	Fábrica da Pólvora	M	X14.351	52.15	18	0.1469	0	0	0	0	0	0	0	0	0	0	0	0	0	0	0	0	0	0	0	0	0	0	34	0	0	0	0	0	0	0	0	0	0	0	0	0	0	0	0	0	0	0
Portugal	2014-06-09	Fábrica da Pólvora	M	X14.352	65.05	36.51	0.414	0	0	0	0	0	0	0	0	0	0	0	0	0	0	0	0	0	0	0	0	1	0	17	0	0	0	0	0	0	0	0	0	0	0	0	0	0	0	1	0	0	0
Portugal	2014-06-09	Fábrica da Pólvora	M	X14.353	52.77	21.22	0.0765	0	0	0	0	0	0	0	0	0	0	0	0	0	0	0	0	0	0	0	0	1	0	3	0	0	0	0	0	0	0	0	0	0	0	0	0	0	0	6	0	0	0
Portugal	2014-06-09	Fábrica da Pólvora	M	X14.354	50.78	16.51	0.187	0	0	1	0	0	0	0	0	0	0	0	0	0	0	0	0	0	0	0	0	2	0	22	0	0	0	0	0	0	1	0	0	0	0	0	0	0	0	1	0	0	0
Portugal	2014-06-09	Fábrica da Pólvora	F	X14.355	43.15	12.81	0.0635	0	0	0	0	0	0	0	0	0	0	0	0	0	0	0	0	0	0	0	0	3	0	2	0	0	1	0	0	0	1	0	0	0	0	0	0	0	0	1	0	0	0
Portugal	2014-06-09	Fábrica da Pólvora	M	X14.356	49.86	15.25		0	0	0	0	0	0	0	0	0	0	0	0	0	0	0	0	0	0	0	0	3	0	6	0	0	0	0	0	0	0	0	0	0	0	0	0	0	0	0	0	0	0
Portugal	2014-06-09	Fábrica da Pólvora	F	X14.357	57.32	22.97	0.3725	0	0	0	0	0	0	0	0	0	0	0	0	0	0	0	0	0	0	0	0	3	0	16	0	0	2	0	0	0	0	0	0	0	0	0	0	0	0	1	0	0	0
Portugal	2014-06-09	Fábrica da Pólvora	F	X14.358	52.2	18.5	0.1905	0	0	0	0	0	0	0	0	0	0	0	0	0	0	0	0	0	0	0	0	1	0	11	0	0	0	0	0	0	0	0	0	0	0	0	0	0	0	2	0	0	0
Portugal	2014-06-09	Fábrica da Pólvora	M	X14.359	51.72	15.51	0.1483	0	0	0	0	0	0	0	0	0	0	0	0	0	0	0	0	0	0	0	0	1	0	0	0	0	1	0	0	0	1	0	0	0	0	0	1	0	0	0	0	0	0
Portugal	2014-06-09	Fábrica da Pólvora	M	X14.360	52.3	18.26	0.238	0	0	0	0	0	0	0	0	0	0	1	0	0	0	0	0	0	0	0	0	1	0	29	0	0	0	0	0	0	0	0	0	0	0	0	0	0	0	1	0	0	0
Portugal	2014-06-09	Fábrica da Pólvora	M	X14.361	46.85	15.59	0.074	0	0	0	0	0	0	0	0	0	0	0	0	0	0	0	0	0	0	0	0	0	0	6	0	0	0	0	0	0	0	0	0	0	0	0	0	0	0	1	0	0	0
Portugal	2014-06-09	Fábrica da Pólvora	F	X14.362	54.48	23.51	0.3066	0	0	0	0	0	0	0	0	0	0	0	0	0	0	0	0	0	0	0	0	1	0	12	0	0	0	0	0	0	0	0	0	0	0	0	0	0	0	0	0	0	0
Portugal	2014-06-09	Fábrica da Pólvora	M	X14.363	49.58	17.04		0	0	0	0	0	0	0	0	1	0	0	0	0	0	0	0	0	0	0	0	2	0	4	0	0	3	0	0	1	0	0	0	0	0	0	0	0	0	0	0	0	0
Portugal	2014-06-03	Tributário	M	X14.364	48.87	14.31	0.215	0	0	0	0	0	0	0	0	0	0	0	0	0	0	0	0	0	0	0	0	162	0	2	0	0	5	0	0	1	0	0	0	0	0	0	0	0	0	2	0	0	0
Portugal	2014-06-03	Tributário	F	X14.365	50.39	18.87	0.0965	0	0	0	0	0	0	0	0	0	0	0	0	0	0	0	0	0	0	0	0	162	0	0	0	0	0	0	0	0	0	0	0	0	0	0	0	0	0	0	0	0	0
Portugal	2014-06-03	Tributário	F	X14.366	67.66	43.69	0.319	0	0	0	0	0	0	0	0	0	0	0	0	0	0	0	0	0	0	0	0	2	0	1	0	0	0	0	0	0	0	1	0	0	0	0	0	0	0	0	0	0	0
Portugal	2014-06-03	Tributário	F	X14.367	47.52	14.62	0.424	0	0	0	0	0	0	0	0	0	0	0	0	1	0	0	0	0	0	0	0	10	0	0	0	0	0	0	0	0	0	0	0	0	0	0	0	0	0	0	0	0	0
Portugal	2014-06-03	Tributário	M	X14.368	44.00	13.73	0.1528	0	0	0	0	0	0	0	0	0	0	0	0	0	0	0	0	0	0	0	0	26	0	0	0	0	0	0	0	0	0	0	0	0	0	0	0	0	0	0	0	0	0
Portugal	2014-06-03	Tributário	F	X14.369	47.12	14.47	0.199	0	0	0	0	0	0	0	0	0	0	0	0	0	0	0	0	0	0	0	0	35	0	1	0	0	6	0	0	1	0	0	0	0	0	0	0	0	0	0	0	0	0
Portugal	2014-06-03	Tributário	F	X14.370	50.08	17.25	0.317	0	0	0	0	0	0	0	0	0	0	0	0	0	0	0	0	0	0	0	0	19	0	0	0	0	3	0	1	0	0	0	0	0	0	0	0	0	0	0	0	0	0
Portugal	2014-06-03	Tributário	M	X14.371	46.00	14.18	0.204	0	0	0	0	0	0	0	0	0	0	0	0	0	0	0	0	0	0	0	0	8	0	2	0	0	42	0	0	0	0	0	0	0	0	0	0	0	0	0	0	0	0
Portugal	2014-06-03	Tributário	M	X14.372	46.77	15.96	0.1276	0	0	0	0	0	0	0	0	0	0	0	0	0	0	0	0	0	0	0	0	18	0	0	0	0	0	0	0	0	0	0	0	0	0	0	0	0	0	0	0	0	0
Portugal	2014-06-03	Tributário	F	X14.373	52.76	17.89	0.17	0	0	0	0	0	0	0	0	0	0	0	0	0	0	0	0	0	0	0	0	14	0	2	0	0	2	0	0	0	0	0	0	0	0	0	0	0	0	0	0	0	0
Portugal	2014-06-03	Tributário	M	X14.374	46.52	15.72	0.1801	0	0	0	0	0	0	0	0	0	0	0	0	0	0	0	0	0	0	0	0	14	0	0	0	0	4	0	0	0	0	0	0	0	0	0	1	0	0	0	0	0	0
Portugal	2014-06-03	Tributário	M	X14.375	47.38	15.66	0.472	0	0	0	0	0	0	0	0	0	0	0	0	0	0	0	0	0	0	0	0	41	0	0	0	0	0	0	2	0	0	0	0	0	0	0	0	0	0	0	0	0	0
Portugal	2014-06-03	Tributário	F	X14.376	46.13	13.54	0.316	0	0	0	0	0	0	1	0	0	0	0	0	1	0	0	0	0	0	0	0	193	0	2	0	0	3	0	0	0	0	0	0	0	0	0	1	0	0	7	0	0	0
Portugal	2014-06-03	Tributário	F	X14.377	44.81	12.63	0.108	0	0	0	0	0	0	0	0	0	0	0	0	0	0	0	0	0	0	0	0	186	0	0	0	0	3	0	0	0	0	1	0	0	0	0	0	0	0	0	0	0	0
Portugal	2014-06-06	Entre Viveiros e Fábrica da Polvora	M	X14.383	48.45	18.76	0.068	0	0	0	0	0	0	0	0	0	0	0	0	0	0	0	0	0	0	0	0	25	0	4	0	0	0	0	0	0	0	0	0	0	0	0	0	0	0	0	0	0	0
Portugal	2014-06-06	Entre Viveiros e Fábrica da Polvora	F	X14.384	51.87	25.66	0.9552	0	0	0	0	0	130	0	0	0	0	0	0	0	0	0	0	0	0	0	0	4	0	4	0	0	13	0	0	0	1	0	0	0	0	0	0	0	0	3	0	0	0
Portugal	2014-06-06	Entre Viveiros e Fábrica da Polvora	F	X14.385	55.01	24.34	0.192	0	0	0	0	0	0	0	0	0	0	0	0	0	0	0	0	0	0	0	0	5	0	12	0	0	4	0	0	0	1	0	0	0	0	0	0	0	0	0	0	0	0
Portugal	2014-06-06	Entre Viveiros e Fábrica da Polvora	M	X14.386	47.95	17.03	0.124	0	0	0	0	0	0	0	0	0	0	0	0	0	0	0	0	0	0	0	0	4	0	5	0	0	1	0	0	0	0	0	0	0	0	0	0	0	0	2	0	0	0
Portugal	2014-06-06	Entre Viveiros e Fábrica da Polvora	M	X14.387	63.29	43.71	0.248	0	0	0	0	0	0	0	0	0	0	0	0	0	0	0	0	0	0	0	0	1	0	3	0	0	0	0	0	0	0	0	0	0	0	0	0	0	0	0	0	0	0
Portugal	2014-06-06	Entre Viveiros e Fábrica da Polvora	F	X14.388	46.11	17.1	0.0798	0	0	0	0	0	0	0	0	0	0	0	0	0	0	0	0	0	0	0	0	1	0	0	0	0	0	0	0	0	0	0	0	0	0	0	0	0	0	3	0	0	0
Portugal	2014-06-06	Entre Viveiros e Fábrica da Polvora	F	X14.389	49.86	19.61	0.116	0	0	0	0	0	0	0	0	0	0	0	0	0	0	0	0	0	0	0	0	2	0	4	0	0	0	0	0	0	3	0	0	0	0	0	1	0	0	0	0	0	0
Portugal	2014-06-06	Entre Viveiros e Fábrica da Polvora	F	X14.390	56.53	27.46	0.201	0	0	0	0	0	0	0	0	0	0	0	0	0	0	0	0	0	0	0	0	2	0	0	0	0	7	0	0	0	0	0	0	0	0	0	0	0	0	0	0	0	0
Portugal	2014-06-06	Entre Viveiros e Fábrica da Polvora	M	X14.391	61.9	31.07	0.16	0	0	0	0	0	0	0	0	0	0	0	0	0	0	0	0	0	0	0	0	1	0	1	0	0	0	0	0	0	0	0	0	0	0	0	0	0	0	1	0	0	0
Portugal	2014-06-06	Entre Viveiros e Fábrica da Polvora	F	X14.392	51.12	19.58	0.1013	0	0	0	0	0	0	0	0	0	0	0	0	0	0	0	0	0	0	0	0	2	0	1	0	0	1	0	0	0	14	0	0	0	0	0	4	0	0	0	0	0	0
Portugal	2014-06-06	Entre Viveiros e Fábrica da Polvora	F	X14.393	54.49	24.69	0.16	0	0	0	0	0	0	0	0	0	0	0	0	0	0	0	0	0	0	0	0	2	0	0	0	0	1	0	0	0	2	0	0	0	0	0	4	0	0	0	0	0	0
Portugal	2014-06-06	Entre Viveiros e Fábrica da Polvora	F	X14.394	45.48	14.79	0.114	0	0	0	0	0	0	0	0	0	0	0	0	0	0	0	0	0	0	0	0	2	0	32	0	0	2	0	0	0	0	0	0	0	0	0	4	0	0	0	0	0	0
Portugal	2014-06-06	Entre Viveiros e Fábrica da Polvora	M	X14.395	48.26	18.69	0.134	0	0	0	0	0	0	0	0	0	0	0	0	0	0	0	0	0	0	0	0	3	0	25	0	0	1	0	0	0	1	0	0	0	0	0	0	0	0	0	0	0	0
Portugal	2014-06-06	Entre Viveiros e Fábrica da Polvora	F	X14.396	69.20	49.05	0.309	0	0	0	0	0	0	0	0	0	0	0	0	2	0	0	0	0	0	0	0	2	0	0	0	0	1	0	0	0	0	0	0	0	0	0	0	0	0	0	0	0	0
Portugal	2014-06-06	Entre Viveiros e Fábrica da Polvora	M	X14.397	48.65	19.76	0.1968	0	0	0	0	0	0	0	0	0	0	0	0	0	0	0	0	0	0	0	0	1	0	17	0	0	0	0	0	0	1	0	0	0	0	0	2	0	0	5	0	0	0
South Africa	20140600	gilly	M	1	64.82	33.495	3.614	0	0	0	0	0	0	0	0	0	0	0	0	2	0	0	0	0	0	0	0	0	0	0	0	0	0	3	0	0	0	0	0	0	1	0	0	0	0	0	0	0	0
South Africa	20140600	geps	M	27	71.63	29.2275	0.5303	0	0	0	1	1	0	0	0	0	0	0	0	0	0	0	0	0	0	0	0	0	0	0	0	0	0	0	0	0	0	0	0	0	0	0	0	0	0	0	0	0	0
South Africa	20140600	gilly	F	3	68.16	36.6504	2.614	0	0	0	0	0	0	0	0	0	0	0	0	2	0	0	0	0	0	0	0	0	0	0	0	0	0	0	0	0	0	0	0	0	0	0	0	0	0	0	0	0	0
South Africa	20140600	geps	M	4	64.82	33.495	3.1507	0	0	0	0	1	0	0	0	0	0	0	0	0	0	0	0	0	0	0	0	0	0	0	0	0	0	0	0	0	0	0	0	0	0	0	0	0	0	0	0	0	0
South Africa	20140600	geps	F	5	89.73	74.076	0	0	0	0	0	0	0	0	0	0	0	0	0	0	0	0	0	0	0	0	0	1	0	0	0	0	0	0	0	0	0	0	0	0	1	0	0	0	0	0	0	0	0
South Africa	20140600	gilly	M	6	67.82	35.2014	2.614	0	0	0	0	0	0	2	0	0	0	0	0	0	0	0	0	0	0	0	0	0	0	0	0	0	0	0	0	1	0	0	0	0	1	0	0	0	0	0	0	0	0
South Africa	20140600	suur	F	7	58.95	21.757	0.4655	0	1	0	0	0	0	0	0	0	0	0	0	3	0	0	0	0	0	0	0	0	0	0	0	0	0	4	0	0	0	0	0	0	2	0	0	0	0	0	0	0	0
South Africa	20140600	gilly	M	8	51.95	15.533	0.5022	0	0	0	0	0	0	0	0	0	0	0	0	1	3	0	0	0	0	0	0	0	0	0	0	0	0	1	0	0	0	0	0	0	0	0	0	0	0	0	0	0	0
South Africa	20140600	gilly	F	9	58.98	18.0635	0.3654	0	0	0	0	0	0	1	0	0	0	0	0	0	2	0	0	0	0	0	0	0	0	0	0	0	0	0	0	0	0	0	0	0	4	0	0	0	0	0	0	0	0
South Africa	20140600	suur	M	10	32.96	4.123	0.2236	0	0	0	0	0	0	0	0	0	0	0	0	0	0	0	0	0	0	0	0	0	0	0	0	0	0	0	0	0	0	0	0	0	0	0	0	0	0	0	0	0	0
South Africa	20140600	suur	F	11	34.96	4.5436	0.5832	0	0	0	0	0	0	0	0	0	0	0	0	0	0	0	0	0	0	0	0	0	0	0	0	0	0	0	0	0	0	0	0	0	0	0	0	0	0	0	0	0	0
South Africa	20140600	geps	F	12	88.27	82.0687	9.2027	0	0	0	0	2	0	0	0	0	0	0	0	0	0	0	0	0	0	0	0	0	0	0	0	0	0	0	0	0	0	0	0	0	0	0	0	0	0	0	0	0	0
South Africa	20140600	geps	F	13	76.63	46.5834	4.4838	0	0	0	0	3	0	0	0	0	0	0	0	0	0	0	0	0	0	0	0	0	0	0	0	0	0	0	0	0	0	0	0	0	0	0	0	0	0	0	0	0	0
South Africa	20140600	suur	F	14	35.17	4.5255	0.1336	0	2	0	0	0	0	0	0	0	0	0	0	0	0	0	0	0	0	0	0	7	0	0	0	0	0	0	0	0	0	0	0	0	2	0	10	0	0	0	0	0	0
South Africa	20140600	suur	F	15	39.84	7.7778	0.1776	0	1	0	0	1	0	0	0	0	0	0	0	0	0	0	0	0	0	0	0	1	0	0	0	0	0	0	0	0	0	0	0	0	0	0	5	0	0	0	0	0	0
South Africa	20140600	suur	M	16	36.72	4.9258	0.3572	0	1	0	0	0	0	0	0	0	0	0	0	0	1	0	0	0	0	0	0	2	0	0	0	0	0	0	0	0	0	0	0	1	1	0	0	0	0	0	0	0	0
South Africa	20140600	suur	M	17	39.63	6.5438	0.3587	0	1	0	0	1	0	0	0	0	0	0	0	0	0	0	0	0	0	0	0	0	0	0	0	0	0	0	0	0	0	0	0	0	1	0	17	0	0	0	0	0	0
South Africa	20140600	suur	F	18	41.49	6.4631	0.1191	0	3	0	0	1	0	0	0	1	0	0	0	0	0	0	0	0	0	0	0	0	0	0	0	0	0	0	0	0	0	0	0	0	0	0	15	0	0	0	0	0	0
South Africa	20140600	suur	F	19	38.98	7.4295	0.1362	0	0	0	0	0	0	0	0	0	0	0	0	0	0	0	0	0	0	0	0	0	0	0	0	0	0	0	0	0	0	0	0	0	0	0	0	0	0	0	0	0	0
South Africa	20140600	suur	F	20	42.5	8.4511	0.1452	0	0	0	0	0	0	0	0	0	0	0	0	0	0	0	0	0	0	0	0	0	0	0	0	0	0	0	0	0	0	0	0	0	0	0	1	0	0	0	0	0	0
South Africa	20140600	suur	F	21	41.39	8.2501	0.1575	0	0	0	0	2	0	0	0	0	0	0	0	0	0	0	0	0	0	0	0	0	0	0	0	0	0	0	0	0	0	0	0	0	0	0	0	0	0	0	0	0	0
South Africa	20140600	suur	M	22	37.27	5.539	0.1124	0	0	0	0	0	0	0	0	0	0	0	0	0	0	0	0	0	0	0	0	0	0	0	0	0	0	0	0	0	0	0	0	0	1	0	0	0	0	0	0	0	0
South Africa	20140600	suur	F	23	35.97	4.1289	0.1261	0	0	0	0	0	0	0	0	0	0	0	0	0	0	0	0	0	0	0	0	0	0	0	0	0	0	0	0	0	0	0	0	0	0	0	0	0	0	0	0	0	0
South Africa	20140600	suur	M	24	44.41	7.6262	0.136	0	0	0	0	0	0	0	0	1	0	0	0	0	0	0	0	0	0	0	0	0	0	0	0	0	0	0	0	0	0	0	0	0	0	0	10	0	0	0	0	0	0
South Africa	20140600	suur	F	25	40.87	8.0988	0.1609	0	0	0	0	0	0	0	0	0	0	0	0	0	0	0	0	0	0	0	0	0	0	0	0	0	0	0	0	0	0	0	0	0	0	0	0	0	0	0	0	0	0
South Africa	20140600	suur	M	26	38.12	6.43	0.5303	0	8	0	0	0	0	0	0	3	0	0	0	0	0	0	0	0	0	0	0	0	0	0	0	0	0	0	0	0	0	0	0	0	0	0	51	0	0	1	0	0	0
South Africa	20140600	suur	F	28	65.02	28.6379	0.4077	0	0	0	0	1	0	0	0	0	0	0	0	0	0	0	0	0	0	0	0	0	0	0	0	0	0	0	0	0	0	0	0	0	0	0	0	0	0	0	0	0	0
South Africa	20140600	suur	F	29	46.44	10.866	0.2242	0	0	0	0	1	0	0	0	0	0	0	0	0	0	0	0	0	0	0	0	1	0	0	0	0	0	0	0	0	0	0	0	0	1	0	0	0	0	0	0	0	0
South Africa	20140600	suur	M	30	37.52	4.9425	0.1364	0	0	0	0	1	0	0	0	0	0	0	0	0	0	0	0	0	0	0	0	0	0	0	0	0	0	0	0	0	0	0	0	0	0	0	8	0	0	0	0	0	0
South Africa	20140600	suur	M	31	31.58	3.2056	0.0457	0	0	0	0	1	0	0	0	0	0	0	0	0	0	0	0	0	0	0	0	0	0	0	0	0	0	0	0	0	0	0	0	0	0	0	0	0	0	0	0	0	0
South Africa	20140600	suur	F	32	62.69	22.2567	0.327	0	0	0	0	0	0	0	0	0	0	0	0	0	0	0	0	0	0	0	0	0	0	0	0	0	0	0	0	0	0	0	0	0	0	0	0	0	0	0	0	0	0
South Africa	20140600	suur	F	33	35.12	4.8898	0.1532	0	7	0	0	0	0	0	0	2	0	0	0	0	0	0	0	0	0	0	0	0	0	0	0	0	0	0	0	0	0	0	0	0	7	0	64	0	0	0	0	0	0
South Africa	20140600	suur	M	34	40.65	7.7984	0.1388	0	0	0	0	0	0	0	0	0	0	0	0	0	0	0	0	0	0	0	0	0	0	0	0	0	0	0	0	0	0	0	0	0	0	0	1	0	0	0	0	0	0
South Africa	20140600	suur	F	35	36.51	6.1002	0.3214	0	1	0	0	2	0	0	0	2	0	0	0	0	2	0	0	0	0	0	0	2	0	0	0	0	0	0	0	0	0	0	0	0	2	0	31	0	0	0	0	0	0
South Africa	20140600	suur	F	36	48.97	11.3712	0.5819	0	0	0	0	1	0	0	0	0	0	0	0	0	0	0	0	0	0	0	0	0	0	0	0	0	0	0	0	0	0	0	0	0	1	0	0	0	0	0	0	0	0
South Africa	20140600	suur	M	37	39.32	5.5486	0.2738	0	3	0	0	0	0	0	0	0	0	0	0	0	0	0	0	0	0	0	1	1	0	0	0	0	0	0	0	0	0	0	0	0	1	0	21	0	0	0	0	0	0
South Africa	20140600	suur	M	38	41.3	5.8699	0.1727	1	0	0	0	0	0	0	0	0	0	0	0	0	0	0	0	0	0	0	0	0	0	0	0	0	0	0	0	0	0	0	0	0	0	0	0	0	0	0	0	0	0
South Africa	20140600	suur	M	38	41.3	5.8699	0.1727	0	3	0	0	0	0	0	0	0	0	0	0	0	0	0	0	0	0	0	0	0	0	0	0	0	0	0	0	0	0	0	0	0	1	0	1	0	0	0	0	0	0
South Africa	20140600	suur	M	39	38.52	5.3279	0.1686	0	0	0	0	0	0	19	0	0	0	0	0	0	0	0	0	0	0	0	0	0	0	0	0	0	0	1	0	0	0	0	0	0	0	0	0	0	0	0	0	0	0
South Africa	20140600	suur	F	40	41.53	7.3053	0.2637	0	0	0	0	0	0	3	0	1	0	0	0	0	0	0	0	0	0	0	0	3	0	0	0	0	0	0	0	0	0	0	0	0	1	0	23	0	0	1	0	0	0
South Africa	20140600	suur	M	41	35.05	4.8341	0.128	0	3	0	0	1	0	0	0	0	0	0	0	0	0	0	0	0	0	0	0	0	0	0	0	0	0	0	0	0	0	0	0	0	3	0	11	0	0	0	0	0	0
South Africa	20140600	suur	M	42	40.19	7.1419	0.1061	0	0	0	0	0	0	0	0	0	0	0	0	0	0	0	0	0	0	0	0	0	0	0	0	0	0	0	0	0	0	0	0	0	0	0	0	0	0	0	0	0	0
South Africa	20140600	suur	F	43	38.24	6.5269	0.1601	0	0	0	0	0	0	0	0	0	0	0	0	0	0	0	0	0	0	0	0	0	0	0	0	0	0	0	0	0	0	0	0	0	0	0	0	0	0	0	0	0	0
South Africa	20140600	suur	F	44	40.69	5.8416	0.2946	0	2	0	0	1	0	0	0	0	0	0	0	0	0	0	0	0	0	0	0	4	0	0	0	0	0	0	0	0	0	0	0	0	3	0	12	0	0	0	0	0	0
South Africa	20140600	suur	F	45	40.53	6.426	0.1148	0	0	0	0	0	0	0	0	0	0	0	0	0	0	0	0	0	0	0	0	0	0	0	0	0	0	0	0	0	0	0	0	0	0	0	3	0	0	0	0	0	0
South Africa	20140600	suur	M	46	41.03	6.4528	0.1378	0	0	0	0	0	0	0	0	0	0	0	0	0	0	0	0	0	0	0	0	0	0	0	0	0	0	0	0	0	0	0	0	0	0	0	0	0	0	0	0	0	0
South Africa	20140600	suur	M	47	34.61	4.3115	0.2004	0	6	0	0	1	0	3	0	2	0	0	0	0	0	0	0	0	0	0	0	0	0	0	0	0	0	0	0	0	0	0	0	0	1	0	24	0	0	0	0	0	0
South Africa	20140600	suur	F	48	68.27	36.0971	0.3984	0	0	0	0	0	0	0	0	0	0	0	0	0	0	0	0	0	0	0	0	0	0	0	0	0	0	0	0	0	0	0	0	0	0	0	0	0	0	0	0	0	0
South Africa	20140600	suur	M	49	38.02	4.7885	0.1058	0	0	0	0	0	0	0	0	0	0	0	0	1	0	0	0	0	0	0	0	0	0	0	0	0	0	0	0	0	0	0	0	0	1	0	0	0	0	0	0	0	0
South Africa	20140600	suur	M	50	41.97	6.8162	0.251	0	3	0	0	1	0	0	0	0	0	0	0	0	0	0	0	0	0	0	0	0	0	0	0	0	0	1	0	0	0	0	0	0	0	0	5	0	0	0	0	0	0
South Africa	20140600	suur	M	51	38.92	6.2727	0.131	0	12	0	0	0	0	3	0	0	0	0	0	0	0	0	0	0	0	0	0	2	0	0	0	0	0	0	0	0	0	0	0	0	0	0	7	0	0	1	0	0	0
South Africa	20140600	suur	M	52	38.77	6.0744	0.1887	0	12	0	0	0	0	0	0	2	0	0	0	0	0	0	0	0	0	0	0	0	0	0	0	0	0	0	0	0	0	0	0	0	0	0	51	0	0	0	0	0	0
South Africa	20140600	suur	M	53	30.98	3.444	0.0797	0	1	0	0	1	0	0	0	0	0	0	0	0	0	0	0	0	0	0	0	2	0	0	0	0	0	0	0	0	0	0	0	0	1	0	5	0	0	0	0	0	0
South Africa	20140600	suur	M	54	31.75	5.0661	0.1381	0	33	0	0	0	0	0	0	1	0	0	0	0	0	0	0	0	0	0	0	0	0	0	0	0	0	0	0	0	0	0	0	0	0	0	50	0	0	0	0	0	0
South Africa	20140600	suur	M	55	41.87	7.1709	0.1241	0	2	0	0	0	0	0	0	0	0	0	0	0	0	0	0	0	0	0	0	1	0	0	0	0	0	0	0	0	0	0	0	0	0	0	9	0	0	0	0	0	0
South Africa	20140600	suur	M	56	36.14	5.1392	0.2502	0	0	0	0	0	0	0	0	1	0	0	0	0	0	0	0	0	0	0	0	3	0	0	0	0	0	0	0	0	0	0	0	0	0	0	20	0	0	0	0	0	0
South Africa	20140600	suur	M	57	34.49	5.1599	0.1162	0	0	0	0	0	0	3	0	0	0	0	0	1	0	0	0	0	0	0	0	1	0	0	0	0	0	0	0	0	0	0	0	0	0	0	0	0	0	0	0	0	0
South Africa	20140600	suur	F	58	32.67	2.9899	0.1437	0	0	0	0	0	0	0	0	0	0	0	0	0	0	0	0	0	0	0	0	0	0	0	0	0	0	0	0	0	0	0	0	0	0	0	33	0	0	0	0	0	0
South Africa	20140600	suur	M	59	35.85	4.359	0.1543	0	0	0	0	0	0	0	0	0	0	0	0	0	0	0	0	0	0	0	0	0	0	0	0	0	0	0	0	0	0	0	0	0	2	0	0	0	0	0	0	0	0
South Africa	20140600	suur	F	60	34.98	4.285	0.1305	0	5	0	0	0	0	0	0	0	0	0	0	0	1	0	0	0	0	0	0	3	0	0	0	0	0	0	0	0	0	0	0	0	1	0	1	0	0	0	0	0	0
South Africa	20140600	suur	M	61	34.87	3.7396	0.1907	0	1	0	0	0	0	0	0	0	0	0	0	0	0	0	0	0	0	0	0	0	0	0	0	0	0	0	0	0	0	0	0	0	0	0	20	0	0	0	0	0	0
South Africa	20140600	suur	F	62	36.03	6.0363	0.1384	0	0	0	0	0	0	0	0	0	0	0	0	0	0	0	0	0	0	0	0	0	0	0	0	0	0	3	0	0	0	0	0	0	0	0	1	0	0	0	0	0	0
South Africa	20140600	suur	M	63	37.51	5.216	0.1927	0	1	0	0	0	0	0	0	0	0	0	0	0	0	0	0	0	0	0	0	0	0	0	0	0	0	0	0	0	0	0	0	0	0	0	5	0	0	0	0	0	0
South Africa	20140600	suur	F	64	55.79	17.6406	0.3605	0	0	0	0	0	0	0	0	0	0	0	0	0	0	0	0	0	0	0	0	0	0	0	0	0	0	0	0	0	0	0	0	0	0	0	0	0	0	0	0	0	0
South Africa	20140600	suur	M	65	39.32	6.4968	0.0683	0	0	0	0	0	0	0	0	0	0	0	0	0	0	0	0	0	0	0	0	0	0	0	0	0	0	0	0	0	0	0	0	0	0	0	0	0	0	0	0	0	0
South Africa	20140600	suur	M	66	35.81	4.0221	0.1874	0	1	0	0	0	0	0	0	0	0	0	0	0	0	0	0	0	0	0	0	0	0	0	0	0	0	0	0	0	0	0	0	0	0	0	41	0	0	0	0	0	0
South Africa	20140600	suur	M	67	42.95	7.983	0.1591	0	0	0	0	0	0	0	0	0	0	0	0	0	0	0	0	0	0	0	0	0	0	0	0	0	0	0	0	0	0	0	0	0	0	0	0	0	0	0	0	0	0
South Africa	20140600	suur	F	68	43.8	7.2894	0.1949	0	0	0	0	0	0	0	0	0	0	0	0	0	2	0	0	0	0	0	0	0	0	0	0	0	0	0	0	0	0	0	0	0	4	0	2	0	0	0	0	0	0
South Africa	20140600	suur	M	69	37.45	4.3221	0.161	0	11	0	0	0	0	0	0	0	0	0	0	0	0	0	0	0	0	0	0	0	0	0	0	0	0	0	0	0	0	0	0	0	0	0	7	0	0	0	0	0	0
South Africa	20140800	Bobs whole	M	101	na	23.2331	1.316	0	0	0	0	2	0	0	0	0	0	0	0	0	0	0	0	0	0	0	0	0	0	0	0	0	0	0	0	0	0	0	0	0	0	0	0	0	0	0	0	0	0
South Africa	20140800	geps	F	103	na	46.0786	0.6749	0	0	0	0	1	0	0	0	0	0	0	0	0	0	0	0	0	0	0	0	0	0	0	0	0	0	0	0	0	0	0	0	0	0	0	0	0	0	0	0	0	0
South Africa	20140800	Bobs whole	M	104	na	26.4705	1.0411	0	0	0	0	1	0	0	0	0	0	0	0	0	0	0	0	0	0	0	0	0	0	0	0	0	0	0	0	0	0	0	0	0	0	0	0	0	0	0	0	0	0
South Africa	20140800	Bobs whole	F	106	na	32.4825	1.3534	0	0	0	0	1	0	0	0	0	0	0	0	0	0	0	0	0	0	0	0	0	0	0	0	0	0	0	0	0	0	0	0	0	0	0	0	0	0	0	0	0	0
South Africa	20140800	Bobs whole	M	107	na	26.725	2.3418	0	0	0	0	4	0	0	0	0	0	0	0	0	0	0	0	0	0	0	0	0	0	0	0	0	0	0	0	0	0	0	0	0	0	0	0	0	0	0	0	0	0
South Africa	20140800	Bobs whole	F	108	na	29.2479	3.0185	0	0	0	0	6	0	0	0	0	0	0	0	0	0	0	0	0	0	0	0	0	0	0	0	0	0	0	0	0	0	0	0	0	0	0	0	0	0	0	0	0	0
South Africa	20140800	Bobs whole	F	109	na	56.061	1.0571	0	0	0	0	0	0	1	0	0	0	0	0	0	0	0	0	0	0	0	0	0	0	0	0	0	0	0	0	0	0	0	0	0	0	0	0	0	0	0	0	0	0
South Africa	20140800	Bobs whole	M	110	na	19.8584	1.2669	0	0	0	0	1	0	1	0	0	0	0	0	0	0	0	0	0	0	0	0	0	0	0	0	0	0	0	0	0	0	0	0	0	0	0	0	0	0	0	0	0	0
South Africa	20140800	Bobs whole	M	112	na	17.8052	1.4357	0	0	0	0	2	0	0	0	1	0	0	0	0	1	0	0	0	0	0	0	0	0	0	0	0	0	0	0	0	0	0	0	0	0	0	0	0	0	0	0	0	0
South Africa	20140800	suur	F	113	na	8.3508	0.146	0	1	0	0	1	0	0	0	0	0	0	0	0	0	0	0	0	0	0	1	1	0	0	0	0	0	0	0	0	0	0	0	0	0	0	4	0	0	0	0	0	0
South Africa	20140800	suur	F	115	43.67	7.6643	0.3253	0	0	0	0	0	0	0	0	0	0	0	0	0	0	0	0	0	0	0	0	0	0	0	0	0	0	0	0	0	0	0	0	0	3	0	1	0	0	0	0	0	0
South Africa	20140800	suur	F	116	na	7.4214	0.3135	0	27	0	0	0	0	0	0	0	0	0	0	0	0	0	0	0	0	0	0	0	0	0	0	0	0	0	0	0	0	0	0	0	2	0	598	0	0	0	0	0	0
South Africa	20140800	suur	M	117	na	9.5499	0.3639	0	16	0	0	0	0	0	0	0	0	0	0	0	0	0	0	0	0	0	0	0	0	0	0	0	0	0	0	0	0	0	0	0	0	0	342	0	0	0	0	0	0
South Africa	20140800	suur	F	118	na	8.8539	0.2501	0	0	0	0	0	0	0	0	0	0	0	0	0	0	0	0	0	0	0	0	0	0	0	0	0	0	0	0	0	0	0	0	0	0	0	2	0	0	0	0	0	0
South Africa	20140800	Bordjies drit	F	119	na	68.6094	2.1031	0	0	0	0	2	0	2	0	0	0	0	0	0	1	0	0	0	0	0	0	0	0	0	0	0	0	0	0	0	0	0	0	0	2	0	0	0	0	0	0	0	0
South Africa	20140800	Bordjies drit	F	120	na	48.5023	1.0942	0	0	0	0	1	0	3	0	0	0	0	0	0	0	0	0	0	0	0	0	0	0	0	0	0	0	0	0	0	0	0	0	0	0	0	0	0	0	4	0	0	0
South Africa	20140800	Bordjies drit	F	121	na	62.457	1.443	0	0	0	0	0	0	9	0	0	0	0	0	0	0	0	0	0	0	0	0	0	0	0	0	0	0	0	0	0	0	0	0	0	1	0	0	0	0	0	0	0	0
South Africa	20140800	gilly	F	1001	121.18	155.88	2.3903	0	0	0	0	0	0	0	0	0	0	0	0	0	0	0	0	0	0	0	0	0	0	0	0	0	0	0	0	0	0	0	0	0	0	0	0	0	0	0	0	0	0
South Africa	20140800	Bordjies drit	F	1002	92.04	41.87	0.7748	0	0	0	0	0	0	5	0	0	0	0	0	0	0	0	0	0	0	0	0	0	0	0	0	0	0	0	0	0	0	0	0	0	0	0	0	0	0	0	0	0	0
South Africa	20140800	Bordjies drit	M	1003	73.49	33.29	2.242	0	0	0	0	2	0	1	0	0	0	0	0	0	3	0	0	0	0	0	0	0	0	0	0	0	0	0	0	1	0	0	0	0	4	0	8	0	0	3	0	0	0
South Africa	20140800	Bordjies drit	M	1004	73.36	28.78	0.7953	0	0	0	0	0	0	0	0	0	0	0	0	0	0	0	0	0	0	0	0	0	0	0	0	0	0	1	0	0	0	0	0	0	0	0	0	0	0	0	0	0	0
South Africa	20140800	Bordjies drit	F	1005	68.54	34.18	0.834	0	0	0	0	0	0	0	0	0	0	0	0	0	0	0	0	0	0	0	0	27	0	0	0	0	0	1	0	0	0	0	0	0	0	0	0	0	0	4	0	0	0
South Africa	20140800	Bordjies drit	F	1006	78.61	32.75	1.0772	0	0	0	0	0	0	0	0	0	0	0	0	0	0	0	0	0	0	0	0	0	0	0	0	0	0	0	0	2	0	0	0	0	0	0	0	0	0	0	0	0	0
South Africa	20140800	Bordjies drit	F	1007	74.25	37.7	1.4009	0	0	0	0	0	0	3	0	0	0	0	0	0	0	0	0	0	0	0	0	0	0	0	0	0	0	0	0	5	0	0	0	0	1	0	0	0	0	3	0	0	0
South Africa	20140800	Bordjies drit	F	1008	86.68	46.95	0.9553	0	0	0	0	1	0	0	0	0	0	0	0	0	0	0	0	0	0	0	0	0	0	0	0	0	0	0	0	0	0	0	0	0	0	0	0	0	0	1	0	0	0
South Africa	20140728	koffiklip	M	5286_2	41.40	8.2	na	0	0	0	0	1	0	0	0	0	0	0	0	0	0	0	0	0	0	0	0	0	0	0	0	0	0	0	0	0	0	0	0	0	0	0	0	0	0	0	0	0	0
South Africa	20140728	donut	F	5673_2	41.93	6.8	na	0	0	0	1	1	13	0	0	0	0	0	0	0	0	0	0	0	0	0	0	0	0	0	0	0	0	0	0	0	0	0	0	0	0	0	0	0	0	0	0	0	0
South Africa	20140728	lamloch	F	5735	93.50	56	na	0	0	0	0	0	0	0	0	0	0	0	0	0	1	0	0	0	0	0	0	1	0	0	0	0	0	0	0	0	0	0	0	0	0	0	0	0	0	0	0	0	0
South Africa	20140728	lamloch	M	5160	54.65	19	na	0	0	0	0	1	0	0	0	0	0	0	0	0	0	0	0	0	0	0	0	0	0	0	0	0	0	0	0	0	0	0	0	0	0	0	0	0	0	0	0	0	0
South Africa	20140728	koffiklip	M	5286	41.40	8.2	na	0	0	0	0	1	0	1	0	0	0	0	0	0	2	0	0	0	0	0	0	0	0	0	0	0	0	0	0	0	0	0	0	0	0	0	0	0	0	0	0	0	0
South Africa	20140728	lamloch	M	5433	99.46	54.2	na	0	0	0	0	1	0	0	0	0	0	0	0	0	1	0	0	0	0	0	0	0	0	0	0	0	0	0	0	0	0	0	0	0	0	0	0	0	0	0	0	0	0
South Africa	20140728	koffiklip	F	5437	86.99	46	na	0	0	0	0	0	1	0	0	0	0	0	0	0	0	0	0	0	0	0	0	0	0	0	0	0	0	0	0	0	0	0	0	0	0	0	0	0	0	0	0	0	0
South Africa	20140728	koffiklip	F	5437_2	86.99	46	na	0	0	0	1	0	11	0	0	0	0	0	0	0	0	0	0	0	0	0	0	0	0	0	0	0	0	0	0	0	0	0	0	0	0	0	0	0	0	0	0	0	0
South Africa	20140728	lamloch	F	5549	69.86	26.5	na	0	0	0	0	1	77	0	0	0	0	0	0	0	0	0	0	0	0	0	0	0	0	0	0	0	0	0	0	0	0	0	0	0	0	0	0	0	0	0	0	0	0
South Africa	20140728	donut	F	5625	87.37	68	na	0	0	0	0	1	0	0	0	0	0	0	0	0	0	0	0	0	0	0	0	0	0	0	0	0	0	0	0	0	0	0	0	0	0	0	0	0	0	0	0	0	0
South Africa	20140728	koffiklip	M	5792	68.98	18	na	0	0	0	0	0	7	0	0	0	0	0	0	0	0	0	434	0	0	0	0	0	0	0	0	0	0	0	0	0	0	0	0	0	0	0	0	0	0	0	0	0	0
South Africa	20140728	koffiklip	M	5876	61.83	17.9	na	0	0	0	0	0	0	0	0	0	0	0	0	0	1	0	0	0	0	0	0	0	0	0	0	0	0	0	0	0	0	0	0	0	0	0	0	0	0	0	0	0	0
South Africa	20140728	lamloch	F	5885	73.10	29.1	na	0	0	0	0	1	38	0	0	0	0	0	0	0	0	0	0	0	0	0	0	0	0	0	0	0	0	0	0	0	0	0	0	0	0	0	0	0	0	0	0	0	0
South Africa	20140728	lamloch	F	5889	82.43	30.1	na	0	0	0	0	0	183	0	0	0	0	0	0	0	0	0	0	0	0	0	0	0	0	0	0	0	0	0	0	0	0	0	0	0	0	0	0	0	0	0	0	0	0
South Africa	20140728	lamloch	F	5954	115.36	88	na	0	0	0	0	1	0	0	0	0	0	0	0	0	1	0	0	0	0	0	0	0	0	0	0	0	0	0	0	0	0	0	0	0	0	0	0	0	0	0	0	0	0
South Africa	20140728	lamloch	M	6328	83.15	27.3	na	0	0	0	0	1	0	0	0	0	0	0	0	0	3	0	0	0	0	0	0	0	0	0	0	0	0	1	0	0	0	0	0	0	0	0	0	0	0	0	0	0	0
South Africa	20140728	lamloch	F	6351	60.44	14.7	na	0	0	0	0	0	13	0	0	0	0	0	0	1	0	0	0	0	0	0	0	0	0	0	0	0	0	0	0	0	0	0	0	0	0	0	0	0	0	0	0	0	0
South Africa	20140728	lamloch	M	6353	40.37	7.7	na	0	0	0	0	1	29	0	0	0	0	0	0	1	0	0	0	0	0	0	0	0	0	0	0	0	0	0	0	0	0	0	0	0	0	0	0	0	0	0	0	0	0
South Africa	20140728	lamloch	na	6369	na	36.7	na	0	0	0	0	2	0	0	0	0	0	0	0	0	0	0	0	0	0	0	0	0	0	0	0	0	0	0	0	0	0	0	0	0	0	0	0	0	0	0	0	0	0
South Africa	20140728	lamloch	M	6373	67.05	19.4	na	0	0	0	0	0	25	0	0	0	0	0	0	0	0	0	0	0	0	0	0	0	0	0	0	0	0	1	0	0	0	0	0	0	0	0	0	0	0	0	0	0	0
South Africa	20140728	lamloch	M	6382	64.46	12.2	na	0	0	0	0	0	89	0	0	0	0	0	0	0	1	0	0	0	0	0	0	0	0	0	0	0	0	0	0	0	0	0	0	0	0	0	0	0	0	0	0	0	0
South Africa	20140728	koffiklip	M	6394	109.12	116	na	0	0	0	0	0	0	0	0	0	0	0	0	0	0	0	0	0	0	0	0	0	0	0	0	0	0	0	0	0	0	0	0	0	0	0	0	0	0	0	0	1	0
South Africa	20140728	lamloch	F	6406	66.13	21.3	na	0	0	0	0	0	19	0	0	0	0	0	0	0	3	0	0	0	0	0	0	0	0	0	0	0	0	0	0	0	0	0	0	0	0	0	0	0	0	0	0	0	0
South Africa	20140728	lamloch	F	6418	62.69	37.4	na	0	0	0	0	3	0	0	0	0	0	0	0	0	3	0	0	0	0	0	0	0	0	0	0	0	0	0	0	0	0	0	0	0	0	0	0	0	0	0	0	0	0
South Africa	20140728	lamloch	F	6419	60.40	13.2	na	0	0	0	0	1	0	0	0	0	0	0	0	0	3	0	0	0	0	0	0	0	0	0	0	0	0	1	0	0	0	0	0	0	0	0	0	0	0	0	0	0	0
South Africa	20140728	lamloch	M	7430	76.86	32	na	0	0	0	0	1	0	0	0	0	0	0	0	0	0	0	0	0	0	0	0	0	0	0	0	0	0	0	0	0	0	0	0	0	0	0	0	0	0	0	0	0	0
South Africa	20140728	lamloch	M	7435	52.2	15	na	0	0	0	0	1	0	1	0	0	0	0	0	0	1	0	0	0	0	0	0	0	0	0	0	0	0	0	0	0	0	0	0	0	0	0	0	0	0	0	0	0	0
South Africa	20140728	donut	F	7463	60.76	14.1	na	0	0	0	0	0	0	0	0	0	0	0	0	0	0	0	0	0	0	0	1	0	0	0	0	0	0	0	0	0	0	0	0	0	0	0	0	0	0	0	0	0	0
South Africa	20140728	lamloch	F	7505	54.03	10.9	na	0	0	0	0	0	0	0	0	0	0	0	0	0	0	0	0	0	0	0	0	0	0	0	0	0	0	0	0	0	0	0	0	0	0	0	0	0	0	0	0	0	0
South Africa	20140728	donut	na	7512	na	2.9	na	0	0	0	0	0	0	0	0	0	0	0	0	0	0	0	0	0	0	0	0	0	0	0	0	0	0	0	0	0	0	0	0	0	0	0	0	0	0	0	0	0	0
South Africa	20140728	lamloch	F	6418_2	62.69	37.4	na	0	0	0	0	2	0	0	0	0	0	0	0	0	4	0	0	0	0	0	0	0	0	0	0	0	0	1	0	0	0	0	0	0	0	0	0	0	0	1	0	0	0
South Africa	20140909	koffiklip	F	5170_2	63.30	27.4	na	0	0	0	0	0	1	0	0	0	0	0	0	1	3	0	0	0	0	0	0	0	0	0	0	0	0	0	0	0	0	0	0	0	0	0	0	0	0	0	0	0	0
South Africa	20140909	koffiklip	M	5792_2	68.98	18	na	0	0	0	0	1	1	0	0	0	0	0	0	5	5	0	0	0	0	0	0	0	0	0	0	0	0	1	0	0	0	0	0	0	0	0	0	0	0	0	0	0	0
South Africa	20140909	lamloch	F	5885_2	73.10	29.1	na	0	0	0	0	0	31	0	0	0	0	0	0	1	1	0	0	0	0	0	0	0	0	0	0	0	0	0	0	0	0	0	0	0	0	0	0	0	0	2	0	0	0
South Africa	20140909	lamloch	F	6083	79.00	29.1	na	0	0	0	0	0	0	0	0	0	0	0	0	0	0	0	0	0	0	0	0	0	0	0	0	0	0	0	0	0	0	0	0	0	0	0	0	0	0	0	0	0	0
South Africa	20140909	lamloch	F	6102	59.36	12.7	na	0	0	0	0	0	286	1	0	0	0	0	0	2	1	0	0	0	0	0	0	0	0	0	0	0	0	4	0	0	0	0	0	0	0	0	0	0	0	0	0	0	0
South Africa	20140909	lamloch	M	6119	58.27	15.9	na	0	0	0	0	0	40	0	0	0	0	0	0	1	2	0	0	0	0	0	0	0	0	0	0	0	0	6	0	0	0	0	0	0	0	0	0	0	0	0	0	0	0
South Africa	20140909	koffiklip	M	7363	74.13	29.3	na	0	0	0	1	1	0	0	0	0	0	0	0	0	0	0	0	0	0	0	0	0	0	0	0	0	0	0	0	0	0	0	0	0	0	0	0	0	0	0	0	0	0
South Africa	20140909	lamloch	F	7425	69.55	25.1	na	0	0	0	0	2	0	0	0	0	0	0	0	0	0	0	0	0	0	0	0	0	0	0	0	0	0	0	0	0	0	0	0	0	0	0	0	0	0	0	0	0	0
South Africa	20140909	lamloch	M	7472	55.85	14.8	na	0	0	0	0	0	0	0	0	0	0	0	0	0	0	0	0	0	0	0	0	0	0	0	0	0	0	3	0	0	0	0	0	0	0	0	0	0	0	0	0	0	0
South Africa	20140909	lamloch	M	7472_2	55.85	14.8	na	0	0	0	0	1	0	0	0	0	0	0	0	0	0	0	0	0	0	0	0	0	0	0	0	0	0	0	0	0	0	0	0	0	0	0	1	0	0	0	0	0	0
South Africa	20140818	lamloch	M	7436	70.74	24.2	na	0	0	0	0	3	0	0	0	0	0	0	0	0	0	0	0	0	0	0	0	0	0	0	0	0	0	0	0	0	0	0	0	0	0	0	0	0	0	0	0	0	0
South Africa	20140818	koffiklip	F	5170_3	63.30	27.4	na	0	0	0	0	0	0	0	0	0	0	0	0	0	2	0	0	0	0	0	0	0	0	0	0	0	0	0	0	0	0	0	0	0	1	0	0	0	0	0	0	0	0
South Africa	20140818	koffiklip	M	5286_3	41.40	8.2	na	0	0	0	0	1	0	0	0	0	0	0	0	0	1	0	0	0	0	0	0	0	0	0	0	0	0	1	0	0	0	0	0	0	0	0	0	0	0	0	0	0	0
South Africa	20140818	koffiklip	M	5286_4	41.40	8.2	na	0	0	0	0	0	0	0	0	0	0	0	0	0	0	0	2	0	0	0	0	0	0	0	0	0	0	0	0	0	0	0	0	0	0	0	0	0	0	0	0	0	0
South Africa	20140818	koffiklip	F	5437_2	86.99	46	na	0	0	0	0	1	0	0	0	0	0	0	0	0	1	0	3	0	0	0	0	0	0	0	0	0	0	0	0	0	0	0	0	0	0	0	0	0	0	0	0	0	0
South Africa	20140818	donut	F	5673_3	41.93	6.8	na	0	0	0	0	1	0	1	0	0	0	0	0	0	0	0	0	0	0	0	0	0	0	0	0	0	0	0	0	0	0	0	0	0	0	0	0	0	0	0	0	0	0
South Africa	20140818	donut	F	5673_4	41.93	6.8	na	0	0	0	0	3	0	1	0	0	0	0	0	1	0	0	0	0	0	0	0	0	0	0	0	0	0	0	0	0	0	0	0	0	0	0	0	0	0	0	0	0	0
South Africa	20140818	koffiklip	F	6761	89.53	51	na	0	0	0	0	3	0	0	0	0	0	0	0	0	0	0	0	0	0	0	0	0	0	0	0	0	0	0	0	0	0	0	0	0	0	0	0	0	0	0	0	0	0
South Africa	20140818	lamloch	F	5885_3	73.10	29.1	na	0	0	0	0	0	162	0	0	0	0	0	0	0	0	0	0	0	0	0	0	0	0	0	0	0	0	0	0	0	0	0	0	0	0	0	0	0	0	0	0	0	0
South Africa	20140818	lamloch	F	6351_2	60.44	14.7	na	0	0	0	0	2	0	0	0	0	0	0	0	0	0	0	0	0	0	0	0	0	0	0	0	0	0	0	0	0	0	0	0	0	0	0	0	0	0	0	0	0	0
South Africa	20140818	lamloch	F	7338	107.76	80	na	0	0	0	0	3	0	0	0	0	0	0	0	0	1	0	0	0	0	0	0	0	0	0	0	0	0	0	0	0	0	0	0	0	0	0	0	0	0	0	0	0	0
South Africa	20140818	lamloch	M	7342	62.82	19.1	na	0	0	0	0	0	8	0	0	0	0	0	0	0	0	0	0	0	0	0	0	3	0	0	0	0	0	0	0	0	0	0	0	0	0	0	0	0	0	0	0	0	0
South Africa	20140818	koffiklip	M	7349	69.72	30.1	na	0	0	0	0	1	0	0	0	0	0	0	0	0	0	0	0	0	0	0	0	0	0	0	0	0	0	0	0	0	0	0	0	0	0	0	0	0	0	0	0	0	0
South Africa	20140818	koffiklip	F	7357	97.97	80	na	0	0	0	0	1	3	0	0	0	0	0	0	0	0	0	0	0	0	0	0	0	0	0	0	0	0	0	0	0	0	0	0	0	0	0	0	0	0	0	0	0	0
South Africa	20140818	lamloch	M	7360	65.79	18.1	na	0	1	0	0	0	0	0	0	0	0	0	0	0	0	0	0	0	0	0	0	0	0	0	0	0	0	0	0	0	0	0	0	0	0	0	0	0	0	0	0	0	0
South Africa	20140818	lamloch	F	7361	73.89	20	na	0	0	0	0	0	0	0	0	0	0	0	0	0	3	0	0	0	0	0	0	1	0	0	0	0	0	2	0	0	0	0	0	0	0	0	0	0	0	0	0	0	0
South Africa	20140818	lamloch	M	7366	49.01	10.6	na	0	0	0	0	0	0	0	0	0	0	0	0	0	0	0	0	0	0	0	0	0	0	0	0	0	0	0	0	0	0	0	0	0	0	0	0	0	0	0	0	0	0
South Africa	20140818	lamloch	F	7384	106.99	71	na	0	0	0	0	1	0	0	0	0	0	0	0	0	1	0	0	0	0	0	0	0	0	0	0	0	0	0	0	0	0	0	0	0	0	0	0	0	0	0	0	0	0
South Africa	20140818	lamloch	F	7388	60.59	11.4	na	0	0	0	0	0	0	1	0	0	0	0	0	0	0	0	0	0	0	0	0	0	0	0	0	0	0	0	0	0	0	0	0	0	0	0	0	0	0	0	0	0	0
South Africa	20140818	koffiklip	M	7406	95.44	53	na	0	0	0	0	4	0	0	0	0	0	0	0	0	0	0	0	0	0	0	0	0	0	0	0	0	0	0	0	0	0	0	0	0	0	0	0	0	0	0	0	0	0
South Africa	20140818	lamloch	F	7495	83.49	62	na	0	0	0	0	4	0	0	0	0	0	0	0	0	1	0	0	0	0	0	0	0	0	0	0	0	0	0	0	0	0	0	0	0	0	0	0	0	0	0	0	0	0
South Africa	20140818	koffiklip	F	7408	96.98	70.1	na	0	0	0	0	5	0	0	0	0	0	0	0	0	0	0	0	0	0	0	0	0	0	0	0	0	0	0	0	0	0	0	0	0	0	0	0	0	0	0	0	0	0
South Africa	20140818	koffiklip	F	5437_3	86.99	46	na	0	0	0	0	1	0	0	0	0	0	0	0	0	1	0	1	0	0	0	0	0	0	0	0	0	0	0	0	0	0	0	0	0	0	0	0	0	0	0	0	0	0
South Africa	20140710	donut	F	5673_5	41.93	6.8	na	0	0	0	0	0	0	0	0	0	0	0	0	0	0	0	0	0	0	0	0	0	0	0	0	0	0	0	0	0	0	0	0	0	0	0	0	0	0	0	0	0	0
South Africa	20140710	donut	M	5406	101.28	55	na	0	0	0	0	1	0	0	0	0	0	0	0	0	0	0	0	0	0	0	0	0	0	0	0	0	0	0	0	0	0	0	0	0	0	0	0	0	0	0	0	0	0
South Africa	20140710	lamloch	M	5433_2	99.46	54.2	na	0	0	0	0	2	1	0	0	0	0	0	0	0	1	0	0	0	0	0	0	0	0	0	0	0	0	0	0	0	0	0	0	0	0	0	0	0	0	0	0	0	0
South Africa	20140710	koffiklip	F	5437_4	86.99	46	na	0	0	0	0	5	0	0	1	0	0	0	0	0	4	0	0	0	0	0	0	0	0	0	0	0	0	1	0	0	0	0	0	0	0	0	0	0	0	0	0	0	0
South Africa	20140710	lamloch	na	5597	na	120.1	na	0	0	0	0	1	0	0	0	0	0	0	0	0	3	0	0	0	0	0	0	0	0	0	0	0	0	1	0	0	0	0	0	0	0	0	0	0	0	0	0	0	0
South Africa	20140710	lamloch	F	5954_2	115.36	88	na	0	0	0	0	6	0	0	0	0	0	0	0	0	0	0	0	0	0	0	0	0	0	0	0	0	0	0	0	0	0	0	0	0	0	0	0	0	0	0	0	0	0
Chile	1998-01-30	Antumapu	na	A1	na	na	na	0	0	0	0	0	0	0	0	0	0	0	0	1	0	0	0	0	0	0	0	3	0	0	0	0	24	0	0	0	0	0	0	0	2	0	10	0	0	0	0	0	0
Chile	1998-01-30	Antumapu	na	A2	na	na	na	0	0	0	0	0	0	0	0	0	0	0	0	0	0	0	0	0	0	0	0	0	0	0	0	0	25	0	0	0	0	0	0	0	2	0	3	0	0	0	0	0	0
Chile	1998-01-30	Antumapu	na	A3	na	na	na	0	0	0	0	0	0	0	0	0	0	0	0	2	0	0	0	0	0	0	0	10	0	0	0	0	5	0	0	0	0	0	0	0	0	0	0	0	0	0	0	0	0
Chile	1998-01-30	Antumapu	na	A4	na	na	na	0	0	0	0	0	0	0	0	0	0	0	0	0	0	0	0	0	0	0	0	0	0	0	0	0	18	0	0	0	0	0	1	0	0	0	5	0	0	0	0	0	0
Chile	1998-01-30	Antumapu	na	A5	na	na	na	0	0	0	0	0	0	0	0	0	0	0	0	1	0	0	0	0	0	0	0	5	0	0	0	0	18	0	0	0	0	0	0	0	0	0	8	0	0	0	0	0	0
Chile	1998-01-30	Antumapu	na	A6	na	na	na	0	0	0	0	0	0	0	0	0	0	0	0	0	0	0	0	0	0	0	0	0	0	0	0	0	0	0	0	1	0	0	1	0	1	0	12	0	0	0	0	0	0
Chile	1998-01-30	Antumapu	na	A7	na	na	na	0	0	0	0	0	0	0	0	1	0	0	0	3	0	0	0	0	0	0	0	4	0	0	0	0	21	0	0	0	0	0	0	0	2	0	2	0	0	0	0	0	0
Chile	1998-01-30	Antumapu	na	A8	na	na	na	0	0	0	0	0	0	0	0	0	0	0	0	0	0	0	0	0	0	0	0	0	0	0	0	0	28	0	0	0	0	0	1	0	1	0	0	0	0	0	0	0	0
Chile	1998-01-30	Antumapu	na	A9	na	na	na	0	0	0	0	0	0	0	0	0	0	0	0	1	0	0	0	0	0	0	0	10	0	0	0	0	0	0	0	0	0	0	0	0	3	0	5	0	0	0	0	0	0
Chile	1998-01-30	Antumapu	na	A10	na	na	na	0	0	0	0	0	0	0	0	0	0	0	0	0	0	0	0	0	0	0	0	0	0	0	0	0	7	2	0	0	0	0	1	0	0	0	7	0	0	0	0	0	0
Chile	1998-01-30	Antumapu	na	A11	na	na	na	0	0	0	0	0	0	0	0	0	0	0	0	2	0	0	0	0	0	0	0	12	0	0	0	0	25	0	0	0	0	0	0	0	0	0	5	0	0	0	0	0	0
Chile	1998-01-30	Antumapu	na	A12	na	na	na	0	0	0	0	0	0	0	0	0	0	0	0	0	0	0	0	0	0	0	0	0	0	0	0	0	28	0	0	0	0	0	1	0	1	0	3	0	0	0	0	0	0
Chile	1998-01-30	Antumapu	na	A13	na	na	na	0	0	0	0	0	0	0	0	0	0	0	0	1	0	0	0	0	0	0	0	7	0	0	0	0	0	0	0	0	0	0	0	0	0	0	8	0	0	0	0	0	0
Chile	1998-01-30	Antumapu	na	A14	na	na	na	0	0	0	0	0	0	0	0	0	0	0	0	0	0	0	0	0	0	0	0	0	0	0	0	0	13	0	0	0	0	0	1	0	0	0	7	0	0	0	0	0	0
Chile	1998-01-30	Antumapu	na	A15	na	na	na	0	0	0	0	0	0	0	0	0	0	0	0	0	0	0	0	0	0	0	0	3	0	0	0	0	27	0	0	0	0	0	0	0	1	0	4	0	0	0	0	0	0
Chile	1998-01-30	Antumapu	na	A16	na	na	na	0	0	0	0	0	0	0	0	0	0	0	0	0	0	0	0	0	0	0	0	0	0	0	0	0	33	0	0	0	0	0	0	0	2	0	6	0	0	0	0	0	0
Chile	1998-01-30	Antumapu	na	A17	na	na	na	0	0	0	0	0	0	0	0	0	0	0	0	0	0	0	0	0	0	0	0	4	0	0	0	0	21	0	0	0	0	0	0	0	0	0	2	0	0	0	0	0	0
Chile	1998-01-30	Antumapu	na	A18	na	na	na	0	0	0	0	0	0	0	0	0	0	0	0	0	0	0	0	0	0	0	0	0	0	0	0	0	16	0	0	1	0	0	0	0	2	0	8	0	0	0	0	0	0
Chile	1998-01-30	Antumapu	na	A19	na	na	na	0	0	0	0	0	0	0	0	0	0	0	0	0	0	0	0	0	0	0	0	0	0	0	0	0	3	0	0	0	0	0	0	0	0	0	3	0	0	0	0	0	0
Chile	1998-01-30	Antumapu	na	A20	na	na	na	0	0	0	0	0	0	0	0	0	0	0	0	1	0	0	0	0	0	0	0	1	0	0	0	0	26	0	0	0	0	0	0	0	3	0	3	0	0	0	0	0	0
Chile	1998-01-30	Antumapu	na	A21	na	na	na	0	0	0	0	0	0	0	0	0	0	0	0	1	0	0	0	0	1	0	0	6	0	0	0	0	14	0	0	0	0	0	0	0	0	0	3	0	0	0	0	0	0
Chile	1998-01-30	Antumapu	na	A22	na	na	na	0	0	0	0	0	0	0	0	0	0	0	0	0	0	0	0	0	0	0	0	2	0	0	0	0	31	0	0	0	0	0	0	0	0	0	9	0	0	0	0	0	0
Chile	1998-01-30	Antumapu	na	A23	na	na	na	0	0	0	0	0	0	0	0	0	0	0	0	0	0	0	0	0	0	0	0	0	0	0	0	0	29	0	0	0	1	0	0	0	2	0	2	0	0	0	0	0	0
Chile	2001-03-10	Rinconada	na	R1	na	na	na	0	0	0	0	0	0	0	0	0	0	0	110	0	0	0	0	0	0	0	0	3	0	0	0	0	0	1	0	0	0	0	0	0	0	0	20	0	0	0	0	0	0
Chile	2001-03-10	Rinconada	na	R2	na	na	na	0	0	0	0	0	0	0	0	10	0	0	5	0	0	0	0	0	0	0	0	6	0	0	0	0	0	0	0	0	0	0	0	0	0	0	295	0	0	0	0	0	0
Chile	2001-03-10	Rinconada	na	R3	na	na	na	0	0	0	0	0	0	0	0	0	0	0	18	0	0	0	0	0	0	0	0	27	0	0	0	0	0	0	0	0	0	0	0	0	0	0	9	0	0	0	0	0	0
Chile	2001-03-10	Rinconada	na	R4	na	na	na	0	0	0	0	0	0	0	0	3	0	0	20	0	0	0	0	0	0	0	0	2	0	0	0	0	0	0	0	0	0	0	0	0	0	0	40	0	0	0	0	0	0
Chile	2001-03-10	Rinconada	na	R5	na	na	na	0	0	0	0	0	0	0	0	6	0	0	77	0	0	0	0	0	0	0	0	1	0	0	0	0	0	0	0	0	0	0	0	0	0	0	61	0	0	0	0	0	0
Chile	2001-03-10	Rinconada	na	R6	na	na	na	0	0	0	0	0	0	0	0	0	0	0	30	1	0	0	0	0	0	0	0	2	0	0	0	0	0	0	0	0	0	0	0	0	0	0	15	0	0	0	0	0	0
Chile	2001-03-10	Rinconada	na	R7	na	na	na	0	0	0	0	0	0	0	0	4	0	0	44	0	0	0	0	0	0	0	0	2	0	0	0	0	0	0	0	0	0	0	0	0	0	0	12	0	0	0	0	0	0
Chile	2001-03-10	Rinconada	na	R8	na	na	na	0	0	0	0	0	0	0	0	10	0	0	500	0	0	0	0	0	0	0	0	1	0	0	0	0	3	0	0	0	0	0	0	0	0	0	22	0	0	0	0	0	0
Chile	2001-03-10	Rinconada	na	R9	na	na	na	0	0	0	0	0	0	0	0	1	0	0	10	0	0	0	0	0	0	0	0	13	0	0	0	0	0	0	0	0	0	0	0	0	0	0	20	0	0	0	0	0	0
Chile	2001-03-10	Rinconada	na	R10	na	na	na	0	0	0	0	0	0	0	0	0	0	0	60	0	0	0	0	0	0	0	0	10	0	0	0	0	0	0	0	0	0	0	0	0	0	0	132	0	0	0	0	0	0
Chile	2001-03-10	Rinconada	na	R11	na	na	na	0	0	0	0	0	0	0	0	0	0	0	200	0	0	0	0	0	0	0	0	6	0	0	0	0	0	0	0	0	0	0	0	0	0	0	8	0	0	0	0	0	0
Chile	2001-03-10	Rinconada	na	R12	na	na	na	0	0	0	0	0	0	0	0	2	0	0	50	0	0	0	0	0	0	0	0	0	0	0	0	0	0	0	0	0	0	0	0	0	0	0	8	0	0	0	0	0	0
Chile	2001-03-10	Rinconada	na	R13	na	na	na	0	0	0	0	0	0	0	0	0	0	0	100	0	0	0	0	0	0	0	0	3	0	0	0	0	0	0	0	0	0	0	0	0	0	0	20	0	0	0	0	0	0
Chile	2001-03-10	Rinconada	na	R14	na	na	na	0	0	0	0	0	0	0	0	2	0	0	160	2	0	0	0	0	0	0	0	0	0	0	0	0	0	0	0	0	0	0	0	0	0	0	42	0	0	0	0	0	0
Chile	2001-03-10	Rinconada	na	R15	na	na	na	0	0	0	0	0	0	0	0	2	0	0	255	0	0	0	0	0	0	0	0	0	0	0	0	0	0	0	0	0	0	0	0	0	0	0	24	0	0	0	0	0	0
Chile	2001-03-10	Rinconada	na	R16	na	na	na	0	0	0	0	0	0	0	0	2	0	0	90	0	0	0	0	0	0	0	0	5	0	0	0	0	0	0	0	0	0	0	0	0	0	0	15	0	0	0	0	0	0
Chile	2001-03-10	Rinconada	na	R17	na	na	na	0	0	0	0	0	0	0	0	0	0	0	50	0	0	0	0	0	0	0	0	0	0	0	0	0	0	0	0	0	0	0	0	0	0	0	25	0	0	0	0	0	0
Chile	2001-03-10	Rinconada	na	R18	na	na	na	0	0	0	0	0	0	0	0	0	0	0	100	0	0	0	0	0	0	0	0	5	0	0	0	0	0	4	0	0	0	0	0	0	0	0	20	0	0	0	0	0	0
Chile	2001-03-10	Rinconada	na	R19	na	na	na	0	0	0	0	0	0	0	0	0	0	0	12	0	0	0	0	0	0	0	0	11	0	0	0	0	0	0	0	0	0	0	0	0	0	0	156	0	0	0	0	0	0
Chile	2001-03-10	Rinconada	na	R20	na	na	na	0	0	0	0	0	0	0	0	1	0	0	32	0	0	0	0	0	0	0	0	0	0	0	0	0	0	0	0	0	0	0	0	0	0	0	29	0	0	0	0	0	0
Chile	2001-03-10	Rinconada	na	R21	na	na	na	0	0	0	0	0	0	0	0	3	0	0	21	1	0	0	0	0	0	0	0	0	0	0	0	0	0	0	0	0	0	0	0	0	0	0	186	0	0	0	0	0	0
Chile	2001-03-10	Rinconada	na	R22	na	na	na	1	0	0	0	0	0	0	0	0	0	0	0	0	0	0	0	0	0	0	0	0	0	0	0	0	0	0	0	0	0	0	0	0	0	0	0	0	0	0	0	0	0
Chile	2001-03-10	Rinconada	na	R23	na	na	na	1	0	0	0	0	0	0	0	0	0	0	0	0	0	0	0	0	0	0	0	0	0	0	0	0	0	0	0	0	0	0	0	0	0	0	0	0	0	0	0	0	0
Chile	2001-03-10	Rinconada	na	R24	na	na	na	1	0	0	0	0	0	0	0	0	0	0	0	0	0	0	0	0	0	0	0	0	0	0	0	0	0	0	0	0	0	0	0	0	0	0	0	0	0	0	0	0	0
Chile	2001-03-10	Rinconada	na	R25	na	na	na	1	0	0	0	0	0	0	0	0	0	0	0	0	0	0	0	0	0	0	0	0	0	0	0	0	0	0	0	0	0	0	0	0	0	0	0	0	0	0	0	0	0
[truncated: 6 more columns]
